# Supplementary material for: The interplay between individual social behavior and clinical symptoms in small clustered groups
Source: BMC Infect Dis. 2017 Jul 26;17:521. doi: 10.1186/s12879-017-2623-2 (PMC5530511; doi:10.1186/s12879-017-2623-2)
Supplement: Supplementary file 1 — Data on proximity and symptoms records. (TXT 21495 kb) [file 12879_2017_2623_MOESM1_ESM.txt]

date	id.participant	id.contact
2009-01-01	46	20
2009-01-01	46	30
2009-01-01	61	61
2009-01-01	18	12
2009-01-01	46	30
2009-01-01	46	30
2009-01-01	46	30
2009-01-01	46	30
2009-01-01	46	30
2009-01-01	46	30
2009-01-01	46	30
2009-01-01	46	30
2009-01-01	46	30
2009-01-01	46	30
2009-01-01	46	30
2009-01-01	46	20
2009-01-01	46	30
2009-01-01	46	30
2009-01-01	46	30
2009-01-01	46	30
2009-01-01	46	30
2009-01-01	46	30
2009-01-01	46	20
2009-01-01	46	30
2009-01-01	46	30
2009-01-01	46	30
2009-01-01	46	30
2009-01-01	46	30
2009-01-01	46	30
2009-01-01	46	30
2009-01-01	46	30
2009-01-01	46	30
2009-01-01	46	30
2009-01-01	46	30
2009-01-01	46	30
2009-01-01	46	30
2009-01-01	46	30
2009-01-01	46	30
2009-01-01	46	30
2009-01-01	46	30
2009-01-01	46	30
2009-01-01	46	20
2009-01-01	46	30
2009-01-01	18	12
2009-01-01	61	61
2009-01-01	46	30
2009-01-01	18	12
2009-01-01	18	12
2009-01-01	46	30
2009-01-01	46	20
2009-01-01	46	30
2009-01-01	18	12
2009-01-01	46	30
2009-01-01	18	12
2009-01-01	46	30
2009-01-01	18	12
2009-01-01	46	30
2009-01-01	18	12
2009-01-01	46	30
2009-01-01	18	12
2009-01-01	46	30
2009-01-01	18	12
2009-01-01	46	30
2009-01-01	18	12
2009-01-01	46	30
2009-01-01	18	12
2009-01-01	46	30
2009-01-01	18	12
2009-01-01	46	30
2009-01-01	18	12
2009-01-01	46	30
2009-01-01	18	12
2009-01-01	46	30
2009-01-01	46	20
2009-01-01	46	30
2009-01-01	18	12
2009-01-01	46	30
2009-01-01	18	12
2009-01-01	46	30
2009-01-01	18	12
2009-01-01	46	30
2009-01-01	18	12
2009-01-01	46	30
2009-01-01	46	30
2009-01-01	46	30
2009-01-01	18	12
2009-01-01	46	30
2009-01-01	18	12
2009-01-01	46	30
2009-01-01	18	12
2009-01-01	46	30
2009-01-01	46	30
2009-01-01	46	30
2009-01-01	46	30
2009-01-01	46	30
2009-01-01	46	30
2009-01-01	46	30
2009-01-01	46	30
2009-01-01	46	30
2009-01-01	46	30
2009-01-01	46	30
2009-01-01	46	30
2009-01-01	46	30
2009-01-01	46	30
2009-01-01	46	30
2009-01-01	46	30
2009-01-01	46	30
2009-01-01	46	30
2009-01-01	46	30
2009-01-01	46	30
2009-01-01	46	30
2009-01-01	46	30
2009-01-01	46	20
2009-01-01	46	30
2009-01-01	46	30
2009-01-01	46	30
2009-01-01	46	30
2009-01-01	46	30
2009-01-01	46	30
2009-01-01	46	20
2009-01-01	46	30
2009-01-01	46	30
2009-01-01	46	30
2009-01-01	46	30
2009-01-01	30	20
2009-01-01	30	20
2009-01-01	30	42
2009-01-01	30	20
2009-01-01	30	42
2009-01-01	30	20
2009-01-01	30	42
2009-01-01	18	12
2009-01-01	30	20
2009-01-01	30	42
2009-01-01	18	12
2009-01-01	18	12
2009-01-01	18	12
2009-01-01	18	12
2009-01-01	1	1
2009-01-01	1	1
2009-01-01	30	20
2009-01-01	30	42
2009-01-01	61	61
2009-01-01	61	61
2009-01-02	1	1
2009-01-02	1	1
2009-01-02	1	1
2009-01-02	1	1
2009-01-02	30	42
2009-01-02	30	42
2009-01-02	30	42
2009-01-02	30	42
2009-01-02	30	42
2009-01-02	30	42
2009-01-02	30	20
2009-01-02	30	42
2009-01-02	30	42
2009-01-02	30	42
2009-01-02	1	1
2009-01-02	1	1
2009-01-02	61	61
2009-01-02	30	42
2009-01-02	30	42
2009-01-02	30	42
2009-01-02	30	42
2009-01-02	61	61
2009-01-02	30	42
2009-01-02	61	61
2009-01-02	30	42
2009-01-02	61	61
2009-01-02	64	43
2009-01-02	30	42
2009-01-02	30	42
2009-01-02	30	42
2009-01-02	30	42
2009-01-02	30	42
2009-01-02	30	42
2009-01-02	30	42
2009-01-02	30	42
2009-01-02	30	42
2009-01-02	1	1
2009-01-02	1	1
2009-01-02	1	1
2009-01-02	1	1
2009-01-02	1	1
2009-01-02	1	1
2009-01-02	61	61
2009-01-02	1	1
2009-01-02	1	1
2009-01-02	61	61
2009-01-02	61	61
2009-01-02	64	43
2009-01-02	64	43
2009-01-02	64	43
2009-01-02	64	43
2009-01-02	64	43
2009-01-02	64	43
2009-01-02	43	64
2009-01-02	64	43
2009-01-03	1	1
2009-01-03	1	1
2009-01-03	1	1
2009-01-03	1	1
2009-01-03	1	1
2009-01-03	1	1
2009-01-03	1	1
2009-01-03	1	1
2009-01-03	18	11
2009-01-03	62	12
2009-01-03	62	12
2009-01-03	62	12
2009-01-03	62	12
2009-01-03	62	12
2009-01-03	62	12
2009-01-03	62	12
2009-01-03	62	12
2009-01-03	62	12
2009-01-03	62	12
2009-01-03	62	12
2009-01-03	62	12
2009-01-03	62	12
2009-01-03	62	12
2009-01-03	62	12
2009-01-03	62	12
2009-01-03	62	12
2009-01-03	62	18
2009-01-03	62	12
2009-01-03	62	12
2009-01-03	62	12
2009-01-03	62	12
2009-01-03	62	12
2009-01-03	62	12
2009-01-03	62	12
2009-01-03	62	12
2009-01-03	62	12
2009-01-03	62	12
2009-01-03	62	18
2009-01-03	62	12
2009-01-03	62	12
2009-01-03	62	12
2009-01-03	62	18
2009-01-03	62	12
2009-01-03	62	12
2009-01-03	62	18
2009-01-03	62	12
2009-01-03	62	12
2009-01-03	62	12
2009-01-03	62	12
2009-01-03	2	55
2009-01-03	2	68
2009-01-03	62	12
2009-01-03	62	12
2009-01-03	62	12
2009-01-03	62	18
2009-01-03	62	12
2009-01-03	62	12
2009-01-03	62	12
2009-01-03	62	12
2009-01-03	62	12
2009-01-03	62	12
2009-01-03	62	12
2009-01-03	62	18
2009-01-03	62	12
2009-01-03	62	18
2009-01-03	62	12
2009-01-03	62	18
2009-01-03	62	12
2009-01-03	62	12
2009-01-03	67	12
2009-01-03	62	12
2009-01-03	15	62
2009-01-03	15	62
2009-01-03	15	67
2009-01-03	15	78
2009-01-03	15	62
2009-01-03	15	62
2009-01-03	15	67
2009-01-03	15	78
2009-01-03	15	67
2009-01-04	18	16
2009-01-04	2	1
2009-01-04	2	61
2009-01-04	10	78
2009-01-04	10	78
2009-01-04	15	78
2009-01-04	10	78
2009-01-04	67	12
2009-01-04	10	78
2009-01-04	67	15
2009-01-04	67	15
2009-01-04	10	78
2009-01-04	67	15
2009-01-04	67	78
2009-01-04	67	15
2009-01-04	67	15
2009-01-04	10	78
2009-01-04	67	15
2009-01-04	10	78
2009-01-04	67	78
2009-01-04	10	55
2009-01-04	10	78
2009-01-04	67	12
2009-01-04	67	78
2009-01-04	10	78
2009-01-04	10	78
2009-01-04	10	55
2009-01-04	10	78
2009-01-04	10	55
2009-01-04	10	78
2009-01-04	15	67
2009-01-04	15	78
2009-01-04	67	62
2009-01-04	67	12
2009-01-04	67	62
2009-01-04	67	12
2009-01-04	67	62
2009-01-04	67	12
2009-01-04	67	62
2009-01-04	67	12
2009-01-04	67	62
2009-01-04	67	62
2009-01-04	67	12
2009-01-04	67	62
2009-01-04	67	12
2009-01-04	67	62
2009-01-04	67	62
2009-01-04	67	12
2009-01-04	67	62
2009-01-04	67	12
2009-01-04	67	62
2009-01-04	67	12
2009-01-04	67	12
2009-01-04	67	62
2009-01-04	67	12
2009-01-04	67	62
2009-01-04	67	12
2009-01-04	67	62
2009-01-04	67	12
2009-01-04	67	62
2009-01-04	67	12
2009-01-04	67	12
2009-01-04	67	62
2009-01-04	67	12
2009-01-04	71	2
2009-01-04	71	11
2009-01-04	71	16
2009-01-04	57	4
2009-01-04	71	77
2009-01-04	71	77
2009-01-04	18	11
2009-01-04	18	16
2009-01-04	4	11
2009-01-04	4	11
2009-01-04	4	11
2009-01-04	4	11
2009-01-04	21	58
2009-01-04	71	77
2009-01-04	60	62
2009-01-04	60	62
2009-01-04	60	67
2009-01-04	60	18
2009-01-04	60	62
2009-01-04	60	62
2009-01-04	60	67
2009-01-04	60	62
2009-01-04	60	62
2009-01-04	60	67
2009-01-04	60	62
2009-01-04	60	62
2009-01-04	60	67
2009-01-04	60	62
2009-01-04	60	62
2009-01-04	60	67
2009-01-04	77	71
2009-01-04	60	62
2009-01-04	60	62
2009-01-04	60	67
2009-01-04	60	62
2009-01-04	60	62
2009-01-04	60	67
2009-01-04	60	62
2009-01-04	60	62
2009-01-04	60	67
2009-01-04	60	62
2009-01-04	60	62
2009-01-04	60	12
2009-01-04	60	62
2009-01-04	60	62
2009-01-04	15	40
2009-01-04	60	12
2009-01-04	60	62
2009-01-04	60	62
2009-01-04	60	67
2009-01-04	60	12
2009-01-04	60	62
2009-01-04	60	62
2009-01-04	60	67
2009-01-04	60	12
2009-01-04	60	62
2009-01-04	60	62
2009-01-04	60	67
2009-01-04	60	12
2009-01-04	60	62
2009-01-04	60	62
2009-01-04	60	67
2009-01-04	60	12
2009-01-04	60	62
2009-01-04	60	62
2009-01-04	60	67
2009-01-04	60	12
2009-01-04	60	62
2009-01-04	60	62
2009-01-04	60	67
2009-01-04	60	12
2009-01-04	60	67
2009-01-04	60	12
2009-01-04	60	67
2009-01-04	60	12
2009-01-04	60	67
2009-01-04	60	12
2009-01-04	60	67
2009-01-04	60	12
2009-01-04	60	67
2009-01-04	60	67
2009-01-04	60	67
2009-01-04	60	67
2009-01-04	60	12
2009-01-04	60	67
2009-01-04	60	12
2009-01-04	60	15
2009-01-04	60	67
2009-01-04	60	12
2009-01-04	60	67
2009-01-04	26	60
2009-01-04	26	62
2009-01-04	26	67
2009-01-04	60	12
2009-01-04	60	67
2009-01-04	60	12
2009-01-04	60	67
2009-01-04	60	12
2009-01-04	60	67
2009-01-04	60	12
2009-01-04	60	67
2009-01-04	7	4
2009-01-04	60	12
2009-01-04	60	67
2009-01-04	60	12
2009-01-04	60	15
2009-01-04	60	67
2009-01-04	18	16
2009-01-04	60	12
2009-01-04	60	67
2009-01-04	18	16
2009-01-04	18	67
2009-01-04	18	68
2009-01-04	60	12
2009-01-04	60	67
2009-01-04	18	16
2009-01-04	18	67
2009-01-04	60	12
2009-01-04	18	16
2009-01-04	18	60
2009-01-04	18	67
2009-01-04	60	67
2009-01-04	18	16
2009-01-04	18	67
2009-01-04	60	12
2009-01-04	60	67
2009-01-04	7	4
2009-01-04	66	43
2009-01-04	18	16
2009-01-04	18	60
2009-01-04	18	16
2009-01-04	18	67
2009-01-04	18	16
2009-01-04	18	60
2009-01-04	18	67
2009-01-04	18	16
2009-01-04	18	67
2009-01-04	18	16
2009-01-04	18	67
2009-01-04	18	78
2009-01-04	15	67
2009-01-04	18	16
2009-01-04	18	67
2009-01-04	18	16
2009-01-04	18	67
2009-01-04	66	43
2009-01-04	43	66
2009-01-04	23	6
2009-01-04	23	6
2009-01-04	23	78
2009-01-04	23	78
2009-01-04	22	68
2009-01-04	22	78
2009-01-05	23	33
2009-01-05	23	33
2009-01-05	23	34
2009-01-05	23	34
2009-01-05	23	55
2009-01-05	23	55
2009-01-05	59	23
2009-01-05	59	42
2009-01-05	59	66
2009-01-05	59	42
2009-01-05	33	20
2009-01-05	59	23
2009-01-05	59	42
2009-01-05	59	23
2009-01-05	59	42
2009-01-05	59	23
2009-01-05	59	42
2009-01-05	59	23
2009-01-05	59	42
2009-01-05	59	43
2009-01-05	59	23
2009-01-05	59	42
2009-01-05	59	57
2009-01-05	59	23
2009-01-05	59	42
2009-01-05	59	23
2009-01-05	59	42
2009-01-05	43	16
2009-01-05	43	42
2009-01-05	18	6
2009-01-05	18	11
2009-01-05	18	16
2009-01-05	18	22
2009-01-05	18	35
2009-01-05	18	60
2009-01-05	26	60
2009-01-05	26	62
2009-01-05	26	67
2009-01-05	18	16
2009-01-05	18	22
2009-01-05	18	35
2009-01-05	18	62
2009-01-05	18	62
2009-01-05	18	67
2009-01-05	18	11
2009-01-05	18	16
2009-01-05	18	22
2009-01-05	18	35
2009-01-05	18	60
2009-01-05	18	67
2009-01-05	33	6
2009-01-05	33	20
2009-01-05	18	11
2009-01-05	18	16
2009-01-05	18	22
2009-01-05	18	35
2009-01-05	18	60
2009-01-05	18	67
2009-01-05	48	36
2009-01-05	48	36
2009-01-05	18	11
2009-01-05	18	16
2009-01-05	18	22
2009-01-05	18	35
2009-01-05	18	60
2009-01-05	18	67
2009-01-05	18	16
2009-01-05	18	22
2009-01-05	18	35
2009-01-05	71	77
2009-01-05	18	16
2009-01-05	18	22
2009-01-05	18	35
2009-01-05	18	60
2009-01-05	18	67
2009-01-05	18	16
2009-01-05	18	22
2009-01-05	18	35
2009-01-05	18	67
2009-01-05	18	16
2009-01-05	18	22
2009-01-05	18	35
2009-01-05	18	60
2009-01-05	61	2
2009-01-05	61	57
2009-01-05	61	2
2009-01-05	61	57
2009-01-05	61	2
2009-01-05	61	57
2009-01-05	33	6
2009-01-05	33	20
2009-01-05	33	66
2009-01-05	61	2
2009-01-05	61	57
2009-01-05	60	12
2009-01-05	60	62
2009-01-05	60	62
2009-01-05	61	57
2009-01-05	61	2
2009-01-05	61	57
2009-01-05	64	21
2009-01-05	64	23
2009-01-05	64	42
2009-01-05	21	20
2009-01-05	21	42
2009-01-05	61	57
2009-01-05	61	57
2009-01-05	61	57
2009-01-05	23	20
2009-01-05	23	20
2009-01-05	23	21
2009-01-05	23	21
2009-01-05	23	42
2009-01-05	23	42
2009-01-05	23	55
2009-01-05	23	55
2009-01-05	23	66
2009-01-05	23	66
2009-01-05	61	57
2009-01-05	23	6
2009-01-05	23	6
2009-01-05	23	20
2009-01-05	23	20
2009-01-05	23	21
2009-01-05	23	21
2009-01-05	23	42
2009-01-05	23	42
2009-01-05	23	55
2009-01-05	23	55
2009-01-05	23	66
2009-01-05	23	66
2009-01-05	61	57
2009-01-05	23	6
2009-01-05	23	6
2009-01-05	23	20
2009-01-05	23	20
2009-01-05	23	21
2009-01-05	23	21
2009-01-05	23	42
2009-01-05	23	42
2009-01-05	23	55
2009-01-05	23	55
2009-01-05	23	66
2009-01-05	23	66
2009-01-05	61	57
2009-01-05	30	6
2009-01-05	30	20
2009-01-05	30	23
2009-01-05	30	42
2009-01-05	30	66
2009-01-05	61	57
2009-01-05	30	6
2009-01-05	30	20
2009-01-05	30	23
2009-01-05	30	33
2009-01-05	30	42
2009-01-05	30	66
2009-01-05	61	57
2009-01-05	48	36
2009-01-05	57	1
2009-01-05	30	6
2009-01-05	30	20
2009-01-05	30	23
2009-01-05	30	42
2009-01-05	30	66
2009-01-05	61	57
2009-01-05	48	36
2009-01-05	30	6
2009-01-05	30	20
2009-01-05	30	23
2009-01-05	30	42
2009-01-05	61	57
2009-01-05	48	36
2009-01-05	30	20
2009-01-05	30	23
2009-01-05	30	33
2009-01-05	30	42
2009-01-05	61	57
2009-01-05	26	62
2009-01-05	30	6
2009-01-05	30	20
2009-01-05	30	23
2009-01-05	30	42
2009-01-05	30	20
2009-01-05	30	23
2009-01-05	30	42
2009-01-05	30	6
2009-01-05	30	20
2009-01-05	30	23
2009-01-05	30	42
2009-01-05	30	6
2009-01-05	30	20
2009-01-05	30	23
2009-01-05	30	42
2009-01-05	30	6
2009-01-05	30	20
2009-01-05	30	23
2009-01-05	30	42
2009-01-05	30	6
2009-01-05	30	20
2009-01-05	30	23
2009-01-05	30	42
2009-01-05	30	6
2009-01-05	30	20
2009-01-05	30	23
2009-01-05	30	42
2009-01-05	30	20
2009-01-05	30	42
2009-01-05	30	6
2009-01-05	30	20
2009-01-05	30	33
2009-01-05	30	42
2009-01-05	30	6
2009-01-05	30	20
2009-01-05	30	23
2009-01-05	30	42
2009-01-05	30	20
2009-01-05	30	23
2009-01-05	30	42
2009-01-05	71	77
2009-01-05	30	6
2009-01-05	30	20
2009-01-05	30	23
2009-01-05	30	42
2009-01-05	30	6
2009-01-05	30	20
2009-01-05	30	23
2009-01-05	30	42
2009-01-05	30	20
2009-01-05	30	42
2009-01-05	33	6
2009-01-05	33	20
2009-01-05	30	20
2009-01-05	30	23
2009-01-05	30	42
2009-01-05	26	62
2009-01-05	30	6
2009-01-05	30	20
2009-01-05	30	23
2009-01-05	30	6
2009-01-05	30	20
2009-01-05	30	23
2009-01-05	30	42
2009-01-05	30	20
2009-01-05	30	23
2009-01-05	30	42
2009-01-05	30	20
2009-01-05	30	23
2009-01-05	30	42
2009-01-05	15	48
2009-01-05	30	20
2009-01-05	30	23
2009-01-05	30	42
2009-01-05	30	20
2009-01-05	30	23
2009-01-05	15	48
2009-01-05	71	77
2009-01-05	30	20
2009-01-05	30	6
2009-01-05	30	20
2009-01-05	30	23
2009-01-05	30	42
2009-01-05	30	6
2009-01-05	30	20
2009-01-05	30	23
2009-01-05	30	33
2009-01-05	30	6
2009-01-05	30	20
2009-01-05	30	23
2009-01-05	30	33
2009-01-05	30	42
2009-01-05	30	6
2009-01-05	30	20
2009-01-05	30	23
2009-01-05	30	6
2009-01-05	30	20
2009-01-05	30	23
2009-01-05	30	42
2009-01-05	31	57
2009-01-05	30	20
2009-01-05	30	23
2009-01-05	30	33
2009-01-05	30	42
2009-01-05	31	57
2009-01-05	15	40
2009-01-05	30	6
2009-01-05	30	20
2009-01-05	30	23
2009-01-05	30	42
2009-01-05	33	6
2009-01-05	30	6
2009-01-05	30	20
2009-01-05	30	23
2009-01-05	26	62
2009-01-05	30	6
2009-01-05	30	20
2009-01-05	30	23
2009-01-05	30	42
2009-01-05	8	23
2009-01-05	8	34
2009-01-05	8	42
2009-01-05	8	55
2009-01-05	30	6
2009-01-05	30	20
2009-01-05	30	23
2009-01-05	30	20
2009-01-05	30	23
2009-01-05	30	33
2009-01-05	30	42
2009-01-05	30	6
2009-01-05	30	20
2009-01-05	30	23
2009-01-05	30	6
2009-01-05	30	20
2009-01-05	30	23
2009-01-05	30	33
2009-01-05	30	6
2009-01-05	30	20
2009-01-05	30	23
2009-01-05	30	6
2009-01-05	30	20
2009-01-05	30	23
2009-01-05	30	66
2009-01-05	30	6
2009-01-05	30	20
2009-01-05	30	23
2009-01-05	30	33
2009-01-05	30	42
2009-01-05	30	6
2009-01-05	30	20
2009-01-05	30	23
2009-01-05	30	55
2009-01-05	30	6
2009-01-05	30	20
2009-01-05	30	23
2009-01-05	30	42
2009-01-05	71	76
2009-01-05	71	77
2009-01-05	30	6
2009-01-05	30	20
2009-01-05	30	23
2009-01-05	30	33
2009-01-05	30	6
2009-01-05	30	20
2009-01-05	30	23
2009-01-05	30	42
2009-01-05	30	6
2009-01-05	30	20
2009-01-05	30	23
2009-01-05	30	20
2009-01-05	30	23
2009-01-05	30	33
2009-01-05	30	59
2009-01-05	30	1
2009-01-05	30	20
2009-01-05	30	59
2009-01-05	30	23
2009-01-05	30	42
2009-01-05	30	6
2009-01-05	30	20
2009-01-05	30	23
2009-01-05	30	59
2009-01-05	30	20
2009-01-05	30	23
2009-01-05	30	59
2009-01-05	30	6
2009-01-05	30	20
2009-01-05	30	23
2009-01-05	30	59
2009-01-05	30	20
2009-01-05	30	23
2009-01-05	30	59
2009-01-05	30	20
2009-01-05	30	23
2009-01-05	30	33
2009-01-05	30	6
2009-01-05	30	20
2009-01-05	30	23
2009-01-05	30	59
2009-01-05	30	20
2009-01-05	30	23
2009-01-05	30	59
2009-01-05	30	6
2009-01-05	30	20
2009-01-05	30	23
2009-01-05	30	33
2009-01-05	30	42
2009-01-05	30	59
2009-01-05	30	6
2009-01-05	30	20
2009-01-05	30	23
2009-01-05	30	59
2009-01-05	30	6
2009-01-05	30	20
2009-01-05	30	23
2009-01-05	30	59
2009-01-05	30	6
2009-01-05	30	20
2009-01-05	30	23
2009-01-05	30	59
2009-01-05	30	6
2009-01-05	30	20
2009-01-05	30	55
2009-01-05	30	57
2009-01-05	30	59
2009-01-05	51	36
2009-01-05	30	6
2009-01-05	30	23
2009-01-05	30	33
2009-01-05	30	57
2009-01-05	30	59
2009-01-05	36	51
2009-01-05	36	51
2009-01-05	33	6
2009-01-05	30	20
2009-01-05	30	23
2009-01-05	30	57
2009-01-05	30	59
2009-01-05	30	20
2009-01-05	30	23
2009-01-05	30	59
2009-01-05	30	6
2009-01-05	30	20
2009-01-05	30	59
2009-01-05	8	23
2009-01-05	8	34
2009-01-05	8	59
2009-01-05	30	20
2009-01-05	30	23
2009-01-05	30	42
2009-01-05	30	59
2009-01-05	30	20
2009-01-05	30	23
2009-01-05	30	42
2009-01-05	30	59
2009-01-05	8	23
2009-01-05	8	34
2009-01-05	8	59
2009-01-05	30	20
2009-01-05	30	23
2009-01-05	30	42
2009-01-05	30	59
2009-01-05	51	62
2009-01-05	51	68
2009-01-05	30	6
2009-01-05	30	23
2009-01-05	30	36
2009-01-05	30	59
2009-01-05	30	23
2009-01-05	30	59
2009-01-05	51	8
2009-01-05	51	34
2009-01-05	51	36
2009-01-05	51	55
2009-01-05	51	59
2009-01-05	30	1
2009-01-05	30	23
2009-01-05	30	59
2009-01-05	30	66
2009-01-05	8	23
2009-01-05	8	34
2009-01-05	8	42
2009-01-05	8	51
2009-01-05	8	55
2009-01-05	8	59
2009-01-05	30	23
2009-01-05	30	20
2009-01-05	30	23
2009-01-05	30	62
2009-01-05	30	62
2009-01-05	4	16
2009-01-05	4	16
2009-01-05	4	33
2009-01-05	4	33
2009-01-05	30	6
2009-01-05	30	20
2009-01-05	30	23
2009-01-05	30	36
2009-01-05	30	59
2009-01-05	30	20
2009-01-05	30	23
2009-01-05	30	36
2009-01-05	30	23
2009-01-05	30	23
2009-01-05	30	33
2009-01-05	30	6
2009-01-05	30	20
2009-01-05	30	23
2009-01-05	30	33
2009-01-05	30	58
2009-01-05	30	59
2009-01-05	30	23
2009-01-05	30	33
2009-01-05	30	59
2009-01-05	43	64
2009-01-05	43	68
2009-01-05	30	6
2009-01-05	30	20
2009-01-05	30	23
2009-01-05	30	58
2009-01-05	30	20
2009-01-05	30	23
2009-01-05	30	33
2009-01-05	30	35
2009-01-05	30	58
2009-01-05	30	6
2009-01-05	30	20
2009-01-05	30	23
2009-01-05	30	33
2009-01-05	30	35
2009-01-05	30	59
2009-01-05	64	6
2009-01-05	64	43
2009-01-05	64	68
2009-01-05	30	23
2009-01-05	30	33
2009-01-05	30	35
2009-01-05	30	36
2009-01-05	64	43
2009-01-05	64	68
2009-01-05	57	11
2009-01-05	57	20
2009-01-05	57	21
2009-01-05	57	23
2009-01-05	57	35
2009-01-05	57	36
2009-01-05	57	42
2009-01-05	57	51
2009-01-05	57	58
2009-01-05	30	6
2009-01-05	30	20
2009-01-05	30	23
2009-01-05	30	33
2009-01-05	30	35
2009-01-05	30	36
2009-01-05	30	58
2009-01-05	64	6
2009-01-05	64	21
2009-01-05	64	42
2009-01-05	64	43
2009-01-05	64	68
2009-01-05	30	6
2009-01-05	30	23
2009-01-05	30	33
2009-01-05	30	35
2009-01-05	64	6
2009-01-05	64	21
2009-01-05	64	42
2009-01-05	64	43
2009-01-05	30	6
2009-01-05	30	23
2009-01-05	30	33
2009-01-05	64	6
2009-01-05	64	42
2009-01-05	64	43
2009-01-05	64	68
2009-01-05	71	76
2009-01-05	71	77
2009-01-05	72	40
2009-01-05	30	23
2009-01-05	30	33
2009-01-05	30	35
2009-01-05	30	58
2009-01-05	23	6
2009-01-05	23	6
2009-01-05	23	8
2009-01-05	23	8
2009-01-05	23	11
2009-01-05	23	11
2009-01-05	23	20
2009-01-05	23	20
2009-01-05	23	30
2009-01-05	23	30
2009-01-05	23	34
2009-01-05	23	34
2009-01-05	23	35
2009-01-05	23	35
2009-01-05	23	36
2009-01-05	23	36
2009-01-05	23	42
2009-01-05	23	42
2009-01-05	23	51
2009-01-05	23	51
2009-01-05	23	57
2009-01-05	23	57
2009-01-05	23	58
2009-01-05	23	58
2009-01-05	23	59
2009-01-05	23	59
2009-01-05	64	42
2009-01-05	64	43
2009-01-05	64	68
2009-01-05	72	40
2009-01-05	72	62
2009-01-05	72	62
2009-01-05	72	68
2009-01-05	30	6
2009-01-05	30	23
2009-01-05	30	35
2009-01-05	64	21
2009-01-05	64	42
2009-01-05	64	43
2009-01-05	72	62
2009-01-05	72	62
2009-01-05	72	68
2009-01-05	64	6
2009-01-05	64	21
2009-01-05	64	34
2009-01-05	64	42
2009-01-05	64	43
2009-01-05	64	68
2009-01-05	64	6
2009-01-05	64	21
2009-01-05	64	34
2009-01-05	64	42
2009-01-05	64	43
2009-01-05	64	68
2009-01-05	64	8
2009-01-05	64	42
2009-01-05	64	43
2009-01-05	64	68
2009-01-05	4	8
2009-01-05	4	8
2009-01-05	4	11
2009-01-05	4	11
2009-01-05	4	21
2009-01-05	4	21
2009-01-05	4	23
2009-01-05	4	23
2009-01-05	4	42
2009-01-05	4	42
2009-01-05	4	57
2009-01-05	4	57
2009-01-05	4	58
2009-01-05	4	58
2009-01-05	30	20
2009-01-05	30	36
2009-01-05	64	42
2009-01-05	64	43
2009-01-05	64	68
2009-01-05	64	6
2009-01-05	64	8
2009-01-05	64	21
2009-01-05	64	42
2009-01-05	64	43
2009-01-05	72	68
2009-01-05	64	4
2009-01-05	64	21
2009-01-05	64	42
2009-01-05	64	43
2009-01-05	64	68
2009-01-05	21	4
2009-01-05	21	16
2009-01-05	8	11
2009-01-05	8	23
2009-01-05	8	34
2009-01-05	8	42
2009-01-05	8	57
2009-01-05	8	58
2009-01-05	8	59
2009-01-05	8	64
2009-01-05	64	6
2009-01-05	64	34
2009-01-05	64	42
2009-01-05	64	43
2009-01-05	64	68
2009-01-05	64	6
2009-01-05	64	8
2009-01-05	64	42
2009-01-05	64	43
2009-01-05	64	68
2009-01-05	64	6
2009-01-05	64	42
2009-01-05	64	43
2009-01-05	64	46
2009-01-05	64	68
2009-01-05	71	77
2009-01-05	64	6
2009-01-05	64	42
2009-01-05	64	43
2009-01-05	64	68
2009-01-05	49	16
2009-01-05	49	16
2009-01-05	64	6
2009-01-05	64	8
2009-01-05	64	42
2009-01-05	64	43
2009-01-05	64	46
2009-01-05	64	68
2009-01-05	64	8
2009-01-05	64	42
2009-01-05	64	43
2009-01-05	64	68
2009-01-05	36	4
2009-01-05	36	4
2009-01-05	36	6
2009-01-05	36	6
2009-01-05	36	16
2009-01-05	36	16
2009-01-05	64	42
2009-01-05	64	43
2009-01-05	64	68
2009-01-05	64	34
2009-01-05	64	42
2009-01-05	64	43
2009-01-05	64	68
2009-01-05	60	67
2009-01-05	15	49
2009-01-05	15	72
2009-01-05	60	67
2009-01-05	33	4
2009-01-05	33	6
2009-01-05	33	57
2009-01-05	33	58
2009-01-05	71	77
2009-01-05	33	6
2009-01-05	33	58
2009-01-05	71	76
2009-01-05	71	77
2009-01-05	27	57
2009-01-05	23	6
2009-01-05	23	6
2009-01-05	23	30
2009-01-05	23	30
2009-01-05	23	33
2009-01-05	23	33
2009-01-05	23	36
2009-01-05	23	36
2009-01-05	15	40
2009-01-05	15	49
2009-01-05	15	78
2009-01-05	46	6
2009-01-05	46	23
2009-01-05	46	36
2009-01-05	46	55
2009-01-05	46	6
2009-01-05	46	23
2009-01-05	46	55
2009-01-05	46	66
2009-01-05	46	6
2009-01-05	46	23
2009-01-05	46	55
2009-01-05	46	6
2009-01-05	46	55
2009-01-05	46	23
2009-01-05	46	55
2009-01-05	18	2
2009-01-05	18	16
2009-01-05	18	36
2009-01-05	23	6
2009-01-05	23	6
2009-01-05	23	33
2009-01-05	23	33
2009-01-05	23	55
2009-01-05	23	55
2009-01-05	49	15
2009-01-05	49	15
2009-01-05	49	46
2009-01-05	49	46
2009-01-05	49	62
2009-01-05	49	62
2009-01-05	49	62
2009-01-05	49	64
2009-01-05	49	64
2009-01-05	49	78
2009-01-05	49	78
2009-01-05	23	6
2009-01-05	23	6
2009-01-05	23	33
2009-01-05	23	33
2009-01-05	23	36
2009-01-05	23	36
2009-01-05	26	60
2009-01-05	26	67
2009-01-05	15	46
2009-01-05	15	49
2009-01-05	15	62
2009-01-05	15	62
2009-01-05	15	78
2009-01-05	26	60
2009-01-05	26	67
2009-01-05	27	8
2009-01-05	27	21
2009-01-05	27	30
2009-01-05	26	60
2009-01-05	26	67
2009-01-05	23	2
2009-01-05	23	2
2009-01-05	23	6
2009-01-05	23	6
2009-01-05	23	55
2009-01-05	23	55
2009-01-05	23	59
2009-01-05	23	59
2009-01-05	26	60
2009-01-05	26	67
2009-01-05	23	6
2009-01-05	23	6
2009-01-05	23	20
2009-01-05	23	20
2009-01-05	23	36
2009-01-05	23	36
2009-01-05	8	21
2009-01-05	26	60
2009-01-05	26	67
2009-01-05	64	8
2009-01-05	64	43
2009-01-05	64	46
2009-01-05	23	6
2009-01-05	23	6
2009-01-05	23	46
2009-01-05	23	46
2009-01-05	6	19
2009-01-05	6	23
2009-01-05	6	33
2009-01-05	6	46
2009-01-05	6	55
2009-01-05	6	57
2009-01-05	50	19
2009-01-05	50	23
2009-01-05	50	33
2009-01-05	50	46
2009-01-05	50	55
2009-01-05	50	57
2009-01-05	30	20
2009-01-05	30	42
2009-01-05	30	51
2009-01-05	30	59
2009-01-05	30	66
2009-01-06	4	57
2009-01-06	4	57
2009-01-06	26	62
2009-01-06	23	6
2009-01-06	23	6
2009-01-06	23	19
2009-01-06	23	19
2009-01-06	23	36
2009-01-06	23	36
2009-01-06	26	60
2009-01-06	26	60
2009-01-06	26	60
2009-01-06	43	57
2009-01-06	43	64
2009-01-06	26	60
2009-01-06	26	67
2009-01-06	26	60
2009-01-06	26	67
2009-01-06	27	8
2009-01-06	27	21
2009-01-06	72	62
2009-01-06	72	62
2009-01-06	72	62
2009-01-06	72	62
2009-01-06	72	68
2009-01-06	15	48
2009-01-06	27	8
2009-01-06	27	21
2009-01-06	27	57
2009-01-06	27	59
2009-01-06	48	15
2009-01-06	2	16
2009-01-06	2	35
2009-01-06	2	36
2009-01-06	2	46
2009-01-06	23	6
2009-01-06	23	6
2009-01-06	23	19
2009-01-06	23	19
2009-01-06	23	20
2009-01-06	23	20
2009-01-06	23	30
2009-01-06	23	30
2009-01-06	23	36
2009-01-06	23	36
2009-01-06	23	2
2009-01-06	23	2
2009-01-06	23	6
2009-01-06	23	6
2009-01-06	23	19
2009-01-06	23	19
2009-01-06	23	20
2009-01-06	23	20
2009-01-06	23	30
2009-01-06	23	30
2009-01-06	23	55
2009-01-06	23	55
2009-01-06	23	66
2009-01-06	23	66
2009-01-06	15	48
2009-01-06	48	15
2009-01-06	31	4
2009-01-06	31	57
2009-01-06	48	15
2009-01-06	48	15
2009-01-06	48	15
2009-01-06	48	15
2009-01-06	27	8
2009-01-06	27	21
2009-01-06	27	59
2009-01-06	48	15
2009-01-06	33	6
2009-01-06	33	30
2009-01-06	43	6
2009-01-06	43	33
2009-01-06	48	15
2009-01-06	15	48
2009-01-06	48	15
2009-01-06	18	2
2009-01-06	18	11
2009-01-06	18	16
2009-01-06	18	35
2009-01-06	18	46
2009-01-06	18	60
2009-01-06	48	15
2009-01-06	48	15
2009-01-06	48	15
2009-01-06	48	15
2009-01-06	48	15
2009-01-06	26	60
2009-01-06	26	67
2009-01-06	48	15
2009-01-06	48	15
2009-01-06	48	15
2009-01-06	27	8
2009-01-06	27	21
2009-01-06	27	59
2009-01-06	48	15
2009-01-06	48	15
2009-01-06	48	15
2009-01-06	15	48
2009-01-06	48	15
2009-01-06	26	35
2009-01-06	26	60
2009-01-06	26	67
2009-01-06	48	15
2009-01-06	48	15
2009-01-06	48	15
2009-01-06	48	15
2009-01-06	48	15
2009-01-06	48	15
2009-01-06	48	15
2009-01-06	18	2
2009-01-06	18	11
2009-01-06	18	16
2009-01-06	18	19
2009-01-06	18	35
2009-01-06	18	36
2009-01-06	18	46
2009-01-06	18	49
2009-01-06	48	15
2009-01-06	27	8
2009-01-06	27	21
2009-01-06	27	59
2009-01-06	48	15
2009-01-06	48	15
2009-01-06	15	48
2009-01-06	48	15
2009-01-06	48	15
2009-01-06	26	35
2009-01-06	26	60
2009-01-06	26	62
2009-01-06	26	67
2009-01-06	48	15
2009-01-06	48	15
2009-01-06	48	15
2009-01-06	64	8
2009-01-06	64	43
2009-01-06	48	15
2009-01-06	64	8
2009-01-06	64	43
2009-01-06	18	2
2009-01-06	18	11
2009-01-06	18	16
2009-01-06	18	36
2009-01-06	18	46
2009-01-06	18	49
2009-01-06	48	15
2009-01-06	48	15
2009-01-06	48	15
2009-01-06	48	15
2009-01-06	27	8
2009-01-06	27	21
2009-01-06	27	59
2009-01-06	48	15
2009-01-06	15	48
2009-01-06	48	15
2009-01-06	48	15
2009-01-06	60	18
2009-01-06	60	35
2009-01-06	60	62
2009-01-06	60	62
2009-01-06	60	67
2009-01-06	48	15
2009-01-06	26	35
2009-01-06	26	60
2009-01-06	26	62
2009-01-06	26	67
2009-01-06	48	15
2009-01-06	48	15
2009-01-06	18	2
2009-01-06	18	11
2009-01-06	18	16
2009-01-06	18	36
2009-01-06	18	46
2009-01-06	18	49
2009-01-06	48	15
2009-01-06	48	15
2009-01-06	48	15
2009-01-06	48	15
2009-01-06	48	15
2009-01-06	48	15
2009-01-06	27	8
2009-01-06	27	21
2009-01-06	27	42
2009-01-06	27	51
2009-01-06	27	59
2009-01-06	48	15
2009-01-06	48	15
2009-01-06	48	15
2009-01-06	18	2
2009-01-06	18	11
2009-01-06	18	16
2009-01-06	18	19
2009-01-06	18	35
2009-01-06	18	36
2009-01-06	18	46
2009-01-06	18	49
2009-01-06	48	15
2009-01-06	26	35
2009-01-06	26	60
2009-01-06	26	62
2009-01-06	26	67
2009-01-06	48	15
2009-01-06	48	15
2009-01-06	36	2
2009-01-06	36	2
2009-01-06	36	11
2009-01-06	36	11
2009-01-06	36	16
2009-01-06	36	16
2009-01-06	36	18
2009-01-06	36	18
2009-01-06	36	19
2009-01-06	36	19
2009-01-06	36	23
2009-01-06	36	23
2009-01-06	36	46
2009-01-06	36	46
2009-01-06	36	49
2009-01-06	36	49
2009-01-06	48	15
2009-01-06	48	15
2009-01-06	48	15
2009-01-06	48	15
2009-01-06	18	2
2009-01-06	18	11
2009-01-06	18	19
2009-01-06	18	35
2009-01-06	18	36
2009-01-06	18	46
2009-01-06	18	49
2009-01-06	18	60
2009-01-06	18	67
2009-01-06	48	15
2009-01-06	27	4
2009-01-06	27	8
2009-01-06	27	21
2009-01-06	27	42
2009-01-06	27	59
2009-01-06	18	2
2009-01-06	18	11
2009-01-06	18	16
2009-01-06	18	35
2009-01-06	18	36
2009-01-06	18	46
2009-01-06	18	49
2009-01-06	18	60
2009-01-06	48	15
2009-01-06	18	2
2009-01-06	18	11
2009-01-06	18	16
2009-01-06	18	19
2009-01-06	18	35
2009-01-06	18	46
2009-01-06	18	49
2009-01-06	18	60
2009-01-06	48	15
2009-01-06	15	48
2009-01-06	18	2
2009-01-06	18	11
2009-01-06	18	16
2009-01-06	18	19
2009-01-06	18	35
2009-01-06	18	36
2009-01-06	18	46
2009-01-06	18	49
2009-01-06	18	60
2009-01-06	48	15
2009-01-06	8	21
2009-01-06	8	59
2009-01-06	48	15
2009-01-06	48	15
2009-01-06	48	15
2009-01-06	26	60
2009-01-06	26	62
2009-01-06	26	67
2009-01-06	19	6
2009-01-06	19	23
2009-01-06	19	33
2009-01-06	19	36
2009-01-06	19	49
2009-01-06	19	55
2009-01-06	48	15
2009-01-06	2	57
2009-01-06	48	15
2009-01-06	2	57
2009-01-06	48	15
2009-01-06	2	57
2009-01-06	48	15
2009-01-06	33	4
2009-01-06	33	6
2009-01-06	33	20
2009-01-06	33	23
2009-01-06	48	15
2009-01-06	2	46
2009-01-06	2	57
2009-01-06	2	66
2009-01-06	48	15
2009-01-06	2	46
2009-01-06	2	66
2009-01-06	27	4
2009-01-06	27	8
2009-01-06	27	21
2009-01-06	27	42
2009-01-06	27	59
2009-01-06	48	15
2009-01-06	2	46
2009-01-06	2	66
2009-01-06	48	15
2009-01-06	2	46
2009-01-06	2	66
2009-01-06	26	60
2009-01-06	26	62
2009-01-06	15	48
2009-01-06	48	15
2009-01-06	2	66
2009-01-06	48	15
2009-01-06	2	66
2009-01-06	48	15
2009-01-06	2	66
2009-01-06	48	15
2009-01-06	2	66
2009-01-06	48	15
2009-01-06	2	66
2009-01-06	48	15
2009-01-06	2	66
2009-01-06	48	15
2009-01-06	2	66
2009-01-06	26	62
2009-01-06	26	67
2009-01-06	43	64
2009-01-06	48	15
2009-01-06	2	66
2009-01-06	26	62
2009-01-06	26	67
2009-01-06	48	15
2009-01-06	2	66
2009-01-06	27	4
2009-01-06	27	8
2009-01-06	27	21
2009-01-06	27	42
2009-01-06	48	15
2009-01-06	2	57
2009-01-06	2	66
2009-01-06	48	15
2009-01-06	2	66
2009-01-06	2	66
2009-01-06	48	15
2009-01-06	57	2
2009-01-06	57	58
2009-01-06	15	48
2009-01-06	48	15
2009-01-06	2	66
2009-01-06	21	4
2009-01-06	21	34
2009-01-06	48	15
2009-01-06	2	66
2009-01-06	48	15
2009-01-06	2	57
2009-01-06	2	66
2009-01-06	26	62
2009-01-06	26	67
2009-01-06	48	15
2009-01-06	2	57
2009-01-06	2	66
2009-01-06	48	15
2009-01-06	2	57
2009-01-06	2	66
2009-01-06	48	15
2009-01-06	2	57
2009-01-06	2	66
2009-01-06	48	15
2009-01-06	2	57
2009-01-06	2	66
2009-01-06	2	14
2009-01-06	2	57
2009-01-06	2	66
2009-01-06	48	15
2009-01-06	48	15
2009-01-06	2	14
2009-01-06	2	57
2009-01-06	2	66
2009-01-06	27	4
2009-01-06	27	8
2009-01-06	27	21
2009-01-06	48	15
2009-01-06	2	14
2009-01-06	2	57
2009-01-06	2	66
2009-01-06	48	15
2009-01-06	2	57
2009-01-06	2	66
2009-01-06	46	6
2009-01-06	46	55
2009-01-06	2	14
2009-01-06	2	66
2009-01-06	48	15
2009-01-06	26	62
2009-01-06	26	67
2009-01-06	15	48
2009-01-06	46	6
2009-01-06	46	23
2009-01-06	31	57
2009-01-06	2	14
2009-01-06	2	66
2009-01-06	48	15
2009-01-06	46	6
2009-01-06	46	23
2009-01-06	46	55
2009-01-06	48	15
2009-01-06	2	14
2009-01-06	2	57
2009-01-06	2	66
2009-01-06	46	6
2009-01-06	46	23
2009-01-06	46	42
2009-01-06	46	55
2009-01-06	2	14
2009-01-06	2	57
2009-01-06	2	66
2009-01-06	48	15
2009-01-06	64	43
2009-01-06	26	62
2009-01-06	26	67
2009-01-06	2	14
2009-01-06	2	57
2009-01-06	2	66
2009-01-06	48	15
2009-01-06	2	14
2009-01-06	2	57
2009-01-06	2	66
2009-01-06	48	15
2009-01-06	2	14
2009-01-06	2	66
2009-01-06	48	15
2009-01-06	2	14
2009-01-06	2	57
2009-01-06	2	66
2009-01-06	48	15
2009-01-06	2	14
2009-01-06	2	66
2009-01-06	48	15
2009-01-06	27	21
2009-01-06	36	6
2009-01-06	36	6
2009-01-06	36	14
2009-01-06	36	14
2009-01-06	36	16
2009-01-06	36	16
2009-01-06	36	23
2009-01-06	36	23
2009-01-06	2	14
2009-01-06	2	57
2009-01-06	2	66
2009-01-06	48	15
2009-01-06	2	14
2009-01-06	2	57
2009-01-06	2	66
2009-01-06	48	15
2009-01-06	2	14
2009-01-06	2	57
2009-01-06	2	66
2009-01-06	48	15
2009-01-06	2	14
2009-01-06	2	57
2009-01-06	2	66
2009-01-06	18	49
2009-01-06	18	67
2009-01-06	48	15
2009-01-06	15	48
2009-01-06	2	14
2009-01-06	2	57
2009-01-06	2	66
2009-01-06	26	62
2009-01-06	26	67
2009-01-06	2	14
2009-01-06	2	57
2009-01-06	2	66
2009-01-06	48	15
2009-01-06	2	14
2009-01-06	2	57
2009-01-06	2	66
2009-01-06	48	15
2009-01-06	2	14
2009-01-06	2	57
2009-01-06	2	66
2009-01-06	48	15
2009-01-06	2	14
2009-01-06	2	57
2009-01-06	2	66
2009-01-06	48	15
2009-01-06	2	1
2009-01-06	2	14
2009-01-06	2	57
2009-01-06	2	66
2009-01-06	48	15
2009-01-06	2	57
2009-01-06	2	66
2009-01-06	48	15
2009-01-06	2	57
2009-01-06	2	66
2009-01-06	48	15
2009-01-06	2	57
2009-01-06	2	66
2009-01-06	48	15
2009-01-06	2	57
2009-01-06	2	66
2009-01-06	48	15
2009-01-06	2	57
2009-01-06	48	15
2009-01-06	15	48
2009-01-06	2	57
2009-01-06	2	66
2009-01-06	48	15
2009-01-06	2	57
2009-01-06	2	66
2009-01-06	48	15
2009-01-06	2	57
2009-01-06	2	66
2009-01-06	48	15
2009-01-06	2	57
2009-01-06	2	66
2009-01-06	48	15
2009-01-06	31	1
2009-01-06	31	57
2009-01-06	26	67
2009-01-06	2	57
2009-01-06	2	66
2009-01-06	48	15
2009-01-06	48	15
2009-01-06	27	23
2009-01-06	48	15
2009-01-06	18	2
2009-01-06	48	15
2009-01-06	48	15
2009-01-06	26	67
2009-01-06	48	15
2009-01-06	72	68
2009-01-06	26	67
2009-01-06	48	15
2009-01-06	48	15
2009-01-06	15	48
2009-01-06	48	15
2009-01-06	48	15
2009-01-06	48	15
2009-01-06	48	15
2009-01-06	48	15
2009-01-06	4	33
2009-01-06	4	33
2009-01-06	48	15
2009-01-06	26	67
2009-01-06	4	33
2009-01-06	4	33
2009-01-06	48	15
2009-01-06	36	8
2009-01-06	36	8
2009-01-06	36	20
2009-01-06	36	20
2009-01-06	36	30
2009-01-06	36	30
2009-01-06	36	34
2009-01-06	36	34
2009-01-06	36	42
2009-01-06	36	42
2009-01-06	36	51
2009-01-06	36	51
2009-01-06	36	55
2009-01-06	36	55
2009-01-06	36	59
2009-01-06	36	59
2009-01-06	36	66
2009-01-06	36	66
2009-01-06	48	15
2009-01-06	48	15
2009-01-06	26	67
2009-01-06	48	15
2009-01-06	48	15
2009-01-06	48	15
2009-01-06	15	48
2009-01-06	48	15
2009-01-06	48	15
2009-01-06	48	15
2009-01-06	48	15
2009-01-06	72	40
2009-01-06	72	68
2009-01-06	48	15
2009-01-06	48	15
2009-01-06	48	15
2009-01-06	48	15
2009-01-06	48	15
2009-01-06	48	15
2009-01-06	33	58
2009-01-06	48	15
2009-01-06	57	4
2009-01-06	48	15
2009-01-06	15	48
2009-01-06	57	4
2009-01-06	48	15
2009-01-06	57	4
2009-01-06	48	15
2009-01-06	57	4
2009-01-06	33	58
2009-01-06	48	15
2009-01-06	57	4
2009-01-06	57	11
2009-01-06	48	15
2009-01-06	48	15
2009-01-06	15	48
2009-01-06	48	15
2009-01-06	72	18
2009-01-06	57	4
2009-01-06	48	15
2009-01-06	57	4
2009-01-06	57	4
2009-01-06	72	18
2009-01-06	72	40
2009-01-06	72	66
2009-01-06	21	35
2009-01-06	72	18
2009-01-06	72	40
2009-01-06	72	49
2009-01-06	72	66
2009-01-06	14	72
2009-01-06	72	14
2009-01-06	72	15
2009-01-06	72	18
2009-01-06	72	40
2009-01-06	72	49
2009-01-06	72	67
2009-01-06	72	18
2009-01-06	72	40
2009-01-06	72	18
2009-01-06	72	40
2009-01-06	72	18
2009-01-06	72	40
2009-01-06	72	66
2009-01-06	15	62
2009-01-06	15	62
2009-01-06	72	18
2009-01-06	72	40
2009-01-06	72	66
2009-01-06	14	72
2009-01-06	72	14
2009-01-06	72	18
2009-01-06	72	40
2009-01-06	14	72
2009-01-06	72	18
2009-01-06	72	40
2009-01-06	72	66
2009-01-06	72	14
2009-01-06	72	18
2009-01-06	72	40
2009-01-06	72	66
2009-01-06	72	18
2009-01-06	72	40
2009-01-06	21	33
2009-01-06	21	42
2009-01-06	21	58
2009-01-06	21	64
2009-01-06	14	20
2009-01-06	14	30
2009-01-06	14	42
2009-01-06	14	59
2009-01-06	14	20
2009-01-06	14	30
2009-01-06	14	59
2009-01-06	14	30
2009-01-06	14	59
2009-01-06	49	1
2009-01-06	49	1
2009-01-06	49	43
2009-01-06	49	43
2009-01-06	49	61
[truncated: 998,000+ more rows]
