# Supplementary material for: The interplay between individual social behavior and clinical symptoms in small clustered groups
Source: BMC Infect Dis. 2017 Jul 26;17:521. doi: 10.1186/s12879-017-2623-2 (PMC5530511; doi:10.1186/s12879-017-2623-2)
Supplement: Supplementary file 2 — Supplementary Text. (TXT 82 kb) [file 12879_2017_2623_MOESM2_ESM.txt]

date	id.participant	fever	sore.throat or cough	nausea or vomiting or diarrhea	runnynose.congestion or sneezing
2009-01-09	2	0	0	0	0
2009-01-10	2	0	0	0	0
2009-01-11	2	0	0	0	0
2009-01-12	2	0	0	1	0
2009-01-13	2	0	0	0	0
2009-01-14	2	0	0	0	0
2009-01-15	2	0	0	0	0
2009-01-16	2	0	0	0	0
2009-01-16	2	0	0	0	0
2009-01-17	2	0	0	0	0
2009-01-19	2	0	0	0	0
2009-01-20	2	0	1	0	0
2009-01-21	2	0	0	1	0
2009-01-22	2	0	0	0	0
2009-01-22	2	0	0	0	0
2009-01-23	2	0	0	1	0
2009-01-24	2	0	0	1	0
2009-01-25	2	0	0	1	0
2009-01-26	2	0	1	0	0
2009-01-27	2	0	0	0	0
2009-01-28	2	0	0	1	0
2009-01-28	2	0	0	1	0
2009-01-29	2	0	1	0	0
2009-01-30	2	0	1	0	0
2009-01-31	2	0	1	0	1
2009-02-01	2	0	1	0	1
2009-02-02	2	0	1	0	1
2009-02-03	2	0	1	0	1
2009-02-04	2	0	1	0	1
2009-02-04	2	0	1	0	1
2009-02-05	2	0	1	0	1
2009-02-05	2	0	1	0	1
2009-02-05	2	0	1	0	1
2009-02-06	2	0	1	0	1
2009-02-07	2	0	1	0	1
2009-02-08	2	0	0	0	1
2009-02-09	2	0	0	0	1
2009-02-10	2	0	0	0	0
2009-02-11	2	0	0	0	0
2009-02-12	2	0	0	0	0
2009-02-13	2	0	0	0	0
2009-02-14	2	0	0	0	0
2009-02-20	2	0	0	0	0
2009-02-21	2	0	0	0	0
2009-02-22	2	0	0	0	0
2009-02-22	2	0	0	0	0
2009-02-23	2	0	0	0	0
2009-02-23	2	0	0	0	0
2009-02-24	2	0	0	0	0
2009-02-26	2	0	0	0	0
2009-02-26	2	0	0	0	0
2009-02-27	2	0	0	0	0
2009-02-28	2	0	0	0	0
2009-03-01	2	0	0	0	0
2009-03-01	2	0	0	0	0
2009-03-01	2	0	0	0	0
2009-03-01	2	0	0	0	0
2009-03-02	2	0	0	0	0
2009-03-02	2	0	0	0	0
2009-03-03	2	0	0	0	0
2009-03-03	2	0	0	0	0
2009-03-03	2	0	0	0	0
2009-03-04	2	0	0	0	0
2009-03-05	2	0	0	0	0
2009-03-06	2	0	0	0	0
2009-03-06	2	0	1	0	0
2009-03-07	2	0	0	0	0
2009-03-08	2	0	0	0	0
2009-03-08	2	0	1	0	0
2009-03-09	2	0	0	0	0
2009-03-10	2	0	1	0	0
2009-03-11	2	0	1	0	1
2009-03-12	2	0	1	0	1
2009-03-13	2	0	1	0	1
2009-03-14	2	0	1	0	1
2009-03-15	2	0	1	0	1
2009-03-16	2	0	0	0	0
2009-03-17	2	0	0	0	0
2009-03-18	2	0	0	0	0
2009-03-18	2	0	0	0	0
2009-03-19	2	0	0	0	0
2009-03-20	2	0	0	0	0
2009-03-21	2	0	0	0	0
2009-03-22	2	0	0	0	0
2009-03-23	2	0	0	0	0
2009-03-24	2	0	0	0	0
2009-03-24	2	0	0	0	0
2009-03-24	2	0	0	0	0
2009-03-25	2	0	0	0	0
2009-03-26	2	0	0	0	0
2009-03-27	2	0	0	0	0
2009-03-28	2	0	0	0	0
2009-03-29	2	0	0	0	0
2009-03-29	2	0	0	0	0
2009-03-30	2	0	0	0	0
2009-03-31	2	0	0	0	0
2009-04-01	2	0	0	0	0
2009-04-01	2	0	0	0	0
2009-01-10	4	0	0	1	0
2009-01-10	4	0	0	0	0
2009-01-10	4	0	0	0	0
2009-01-10	4	0	0	1	0
2009-01-11	4	0	0	1	1
2009-01-12	4	0	0	0	1
2009-01-13	4	0	0	0	1
2009-01-14	4	0	0	0	1
2009-01-15	4	0	0	0	0
2009-01-16	4	0	0	0	0
2009-01-17	4	0	0	0	0
2009-01-18	4	0	0	1	1
2009-01-19	4	0	0	0	0
2009-01-20	4	0	0	0	0
2009-01-21	4	0	0	0	0
2009-01-22	4	0	0	0	0
2009-01-22	4	0	0	0	0
2009-01-23	4	0	0	0	0
2009-01-23	4	0	0	0	0
2009-01-25	4	0	0	0	0
2009-01-25	4	0	0	0	0
2009-01-25	4	0	0	0	0
2009-01-26	4	0	0	0	0
2009-01-27	4	0	0	0	0
2009-01-28	4	0	0	0	0
2009-01-29	4	0	0	0	0
2009-01-30	4	0	0	0	0
2009-01-31	4	0	0	0	0
2009-02-01	4	0	0	0	0
2009-02-01	4	0	0	0	0
2009-02-02	4	0	0	0	0
2009-02-03	4	0	0	0	0
2009-02-03	4	0	0	0	0
2009-02-04	4	0	0	0	0
2009-02-05	4	0	0	0	0
2009-02-06	4	0	0	0	0
2009-02-06	4	0	0	0	0
2009-02-06	4	0	0	0	0
2009-02-07	4	0	0	0	0
2009-02-08	4	0	0	0	0
2009-02-09	4	0	0	0	0
2009-02-10	4	0	0	0	0
2009-02-10	4	0	0	0	0
2009-02-10	4	0	0	0	0
2009-02-11	4	0	0	0	0
2009-02-12	4	0	0	0	0
2009-02-12	4	0	0	0	0
2009-02-13	4	0	0	0	0
2009-02-14	4	0	0	0	0
2009-02-14	4	0	0	0	0
2009-02-15	4	0	0	0	0
2009-02-16	4	0	0	0	0
2009-02-17	4	0	0	0	0
2009-02-18	4	0	0	0	0
2009-02-19	4	0	0	0	0
2009-02-20	4	0	0	0	0
2009-02-23	4	0	0	0	0
2009-02-23	4	0	0	0	0
2009-02-24	4	0	0	0	0
2009-02-25	4	0	0	0	0
2009-02-26	4	0	0	0	0
2009-02-26	4	0	0	0	0
2009-02-27	4	0	0	0	0
2009-02-28	4	0	0	1	0
2009-03-01	4	0	0	0	0
2009-03-02	4	0	0	1	0
2009-03-02	4	0	0	1	0
2009-03-02	4	0	0	1	0
2009-03-02	4	0	0	1	0
2009-03-03	4	0	0	1	0
2009-03-03	4	0	0	0	0
2009-03-04	4	0	0	0	0
2009-03-05	4	0	0	1	0
2009-03-06	4	0	0	0	0
2009-03-06	4	0	0	0	0
2009-03-07	4	0	0	0	0
2009-03-07	4	0	0	0	0
2009-03-08	4	0	0	0	0
2009-03-08	4	0	0	0	0
2009-03-09	4	0	0	0	0
2009-03-09	4	0	0	0	0
2009-03-10	4	0	0	0	1
2009-03-10	4	0	0	0	1
2009-03-11	4	0	0	0	0
2009-03-11	4	0	0	0	0
2009-03-12	4	0	0	0	0
2009-03-12	4	0	0	0	0
2009-03-12	4	0	0	0	0
2009-03-13	4	0	0	0	0
2009-03-14	4	0	0	0	0
2009-03-15	4	0	0	0	0
2009-03-16	4	0	0	0	0
2009-03-17	4	0	0	0	0
2009-03-17	4	0	0	0	0
2009-03-18	4	0	0	0	0
2009-03-18	4	0	0	0	0
2009-03-19	4	0	0	0	0
2009-03-20	4	0	0	0	0
2009-03-21	4	0	0	0	0
2009-03-21	4	0	0	0	0
2009-03-21	4	0	0	0	0
2009-03-22	4	0	0	0	0
2009-03-23	4	0	0	0	0
2009-03-24	4	0	0	0	0
2009-03-25	4	0	0	0	0
2009-03-26	4	0	0	0	0
2009-03-26	4	0	0	0	0
2009-03-27	4	0	0	0	0
2009-03-27	4	0	0	0	0
2009-03-27	4	0	0	0	0
2009-03-27	4	0	0	0	0
2009-03-28	4	0	0	0	0
2009-03-29	4	0	0	0	0
2009-03-30	4	0	0	0	0
2009-03-31	4	0	0	0	0
2009-04-01	4	0	0	0	0
2009-04-02	4	0	0	0	0
2009-04-03	4	0	0	0	0
2009-04-04	4	0	0	0	0
2009-04-05	4	0	0	0	0
2009-04-06	4	0	0	0	0
2009-04-07	4	0	0	0	0
2009-04-08	4	0	0	0	0
2009-04-11	4	0	0	0	0
2009-04-11	4	0	0	0	0
2009-04-12	4	0	0	0	0
2009-04-13	4	0	0	0	0
2009-04-14	4	0	0	0	0
2009-01-27	5	0	1	0	0
2009-01-31	5	0	0	0	0
2009-02-02	5	0	0	0	0
2009-02-03	5	0	0	0	0
2009-02-04	5	0	0	0	0
2009-02-05	5	0	0	0	0
2009-02-06	5	0	0	0	0
2009-02-07	5	0	0	0	0
2009-02-09	5	0	0	0	1
2009-02-10	5	0	0	0	1
2009-02-11	5	0	0	0	1
2009-02-12	5	0	0	0	1
2009-02-13	5	0	0	0	0
2009-02-14	5	0	0	0	0
2009-02-15	5	0	0	0	0
2009-02-16	5	0	0	0	0
2009-02-17	5	0	0	0	0
2009-02-18	5	0	0	0	0
2009-02-19	5	0	0	0	0
2009-02-20	5	0	0	0	0
2009-02-21	5	0	0	0	0
2009-02-22	5	0	0	0	0
2009-02-23	5	0	0	0	0
2009-02-24	5	0	0	0	0
2009-02-25	5	0	0	0	0
2009-02-26	5	0	0	0	0
2009-02-27	5	0	0	0	0
2009-02-28	5	0	0	0	0
2009-03-02	5	0	0	0	0
2009-03-02	5	0	0	0	0
2009-03-03	5	0	0	0	0
2009-03-10	5	0	0	0	0
2009-03-11	5	0	0	0	0
2009-03-12	5	0	0	0	0
2009-03-13	5	0	0	0	0
2009-03-14	5	0	0	0	0
2009-03-15	5	0	0	0	0
2009-03-16	5	0	0	0	0
2009-03-17	5	0	0	0	0
2009-03-18	5	0	0	0	0
2009-03-19	5	0	0	0	0
2009-03-20	5	0	0	0	0
2009-03-29	5	0	0	0	0
2009-03-29	5	0	0	0	0
2009-03-30	5	0	0	0	0
2009-03-31	5	0	0	0	0
2009-04-01	5	0	0	0	0
2009-04-02	5	0	0	0	0
2009-04-03	5	0	0	0	0
2009-04-04	5	0	0	0	0
2009-04-05	5	0	0	0	0
2009-04-07	5	0	0	0	0
2009-04-07	5	0	0	0	0
2009-04-08	5	0	0	0	0
2009-02-05	6	0	0	0	0
2009-02-06	6	0	0	0	1
2009-02-24	6	0	0	0	1
2009-02-25	6	0	0	0	1
2009-03-01	6	0	0	0	1
2009-03-01	6	0	0	0	1
2009-03-06	6	0	0	0	1
2009-03-24	6	0	0	0	0
2009-03-24	6	0	0	0	1
2009-03-24	6	0	0	0	0
2009-03-24	6	0	0	0	0
2009-03-25	6	0	0	0	0
2009-03-25	6	0	0	0	0
2009-03-28	6	0	0	0	0
2009-03-28	6	0	0	0	0
2009-04-01	6	0	0	0	0
2009-04-02	6	0	0	0	0
2009-04-05	6	0	0	0	0
2009-04-15	6	0	0	0	0
2009-01-20	7	0	0	0	0
2009-01-21	7	0	0	0	0
2009-01-21	7	0	0	0	0
2009-01-22	7	0	0	0	0
2009-01-23	7	0	0	0	0
2009-01-24	7	0	0	0	0
2009-01-24	7	0	0	0	0
2009-01-25	7	0	0	0	0
2009-01-26	7	0	0	0	0
2009-01-27	7	0	0	0	0
2009-01-28	7	0	0	0	0
2009-01-29	7	0	0	0	0
2009-01-30	7	0	0	0	0
2009-01-30	7	0	0	0	0
2009-01-31	7	0	0	0	0
2009-02-01	7	0	0	0	0
2009-02-02	7	0	0	0	0
2009-02-03	7	0	0	0	0
2009-02-04	7	0	0	0	0
2009-02-06	7	0	0	0	0
2009-02-06	7	0	0	0	0
2009-02-06	7	0	0	0	0
2009-02-07	7	0	0	0	0
2009-02-08	7	0	0	0	0
2009-02-09	7	0	0	1	0
2009-02-11	7	0	0	0	0
2009-02-11	7	0	0	0	0
2009-02-11	7	0	0	0	0
2009-02-12	7	0	0	0	0
2009-02-12	7	0	0	0	0
2009-02-13	7	0	0	0	0
2009-02-13	7	0	0	0	0
2009-02-13	7	0	0	0	0
2009-02-14	7	0	0	0	0
2009-02-15	7	0	0	0	0
2009-02-15	7	0	0	0	0
2009-02-16	7	0	0	0	0
2009-02-18	7	0	0	0	0
2009-02-19	7	0	0	0	0
2009-02-20	7	0	0	1	0
2009-02-21	7	0	0	0	0
2009-02-22	7	0	0	0	0
2009-02-23	7	0	0	0	0
2009-02-23	7	0	0	0	0
2009-02-25	7	0	1	0	1
2009-02-26	7	0	1	0	1
2009-03-01	7	0	0	0	1
2009-03-02	7	0	0	0	1
2009-03-03	7	0	0	0	1
2009-03-04	7	0	0	0	1
2009-03-06	7	0	0	0	1
2009-03-06	7	0	0	0	1
2009-03-07	7	0	0	0	0
2009-03-08	7	0	0	0	1
2009-03-08	7	0	0	0	0
2009-03-08	7	0	0	0	0
2009-03-08	7	0	0	0	0
2009-03-09	7	0	0	0	0
2009-03-11	7	0	0	0	0
2009-03-11	7	0	0	0	0
2009-03-12	7	0	0	0	0
2009-03-14	7	0	1	0	0
2009-03-15	7	0	1	0	0
2009-03-17	7	0	1	0	0
2009-03-17	7	0	1	0	0
2009-03-18	7	0	1	0	1
2009-03-18	7	0	1	0	1
2009-03-18	7	0	1	0	1
2009-03-20	7	0	1	0	1
2009-03-21	7	0	1	0	0
2009-03-21	7	0	1	0	0
2009-03-22	7	0	1	0	0
2009-03-23	7	0	1	0	0
2009-03-24	7	0	0	0	0
2009-03-26	7	0	0	0	0
2009-03-27	7	0	0	0	0
2009-03-28	7	0	0	0	0
2009-03-30	7	0	0	0	0
2009-03-30	7	0	0	0	0
2009-03-31	7	0	0	0	0
2009-04-01	7	0	0	0	0
2009-04-01	7	0	0	0	0
2009-04-03	7	0	0	0	0
2009-04-03	7	0	0	0	0
2009-04-04	7	0	0	0	0
2009-04-05	7	0	0	0	0
2009-04-06	7	0	0	0	0
2009-04-07	7	0	0	0	0
2009-04-08	7	0	1	0	0
2009-04-09	7	0	1	0	0
2009-04-10	7	0	1	0	0
2009-04-11	7	0	1	0	0
2009-04-12	7	0	1	0	0
2009-01-21	8	0	0	0	0
2009-01-22	8	0	0	0	0
2009-01-23	8	0	0	0	0
2009-01-25	8	0	0	0	0
2009-01-25	8	0	0	0	0
2009-01-26	8	0	0	0	0
2009-01-26	8	0	0	0	0
2009-01-28	8	0	0	0	0
2009-01-28	8	0	0	0	0
2009-01-29	8	0	0	0	0
2009-01-30	8	0	0	0	0
2009-02-01	8	0	0	0	0
2009-02-01	8	0	0	0	0
2009-02-01	8	0	0	0	0
2009-02-01	8	0	0	0	0
2009-02-01	8	0	0	0	0
2009-02-02	8	0	0	0	0
2009-02-03	8	0	0	0	0
2009-02-05	8	0	0	0	0
2009-02-06	8	0	0	0	0
2009-02-07	8	0	0	0	0
2009-02-08	8	0	0	0	0
2009-02-09	8	0	0	0	0
2009-02-10	8	0	0	0	0
2009-02-11	8	0	0	0	0
2009-02-12	8	0	0	0	0
2009-02-13	8	0	0	0	0
2009-02-14	8	0	0	0	0
2009-02-15	8	0	0	0	0
2009-02-16	8	0	0	0	0
2009-02-17	8	0	0	0	0
2009-02-18	8	0	0	0	0
2009-02-19	8	0	0	0	0
2009-02-20	8	0	0	0	0
2009-02-21	8	0	0	0	0
2009-02-22	8	0	0	0	0
2009-02-23	8	0	0	0	0
2009-02-24	8	0	0	0	0
2009-02-25	8	0	0	0	0
2009-02-26	8	0	0	0	0
2009-02-26	8	0	0	0	0
2009-02-27	8	0	0	0	0
2009-02-27	8	0	0	0	0
2009-02-27	8	0	0	0	0
2009-02-28	8	0	0	0	0
2009-03-01	8	0	0	0	0
2009-03-02	8	0	0	0	1
2009-03-02	8	0	0	0	0
2009-03-02	8	0	0	0	0
2009-03-03	8	0	0	0	0
2009-03-04	8	0	0	0	0
2009-03-04	8	0	0	0	1
2009-03-05	8	0	0	0	0
2009-03-06	8	0	0	0	0
2009-03-07	8	0	0	0	0
2009-03-08	8	0	0	0	0
2009-03-09	8	0	0	0	0
2009-03-10	8	0	0	0	0
2009-03-11	8	0	0	0	0
2009-03-12	8	0	0	0	0
2009-03-12	8	0	0	0	0
2009-03-12	8	0	0	0	0
2009-03-13	8	0	0	0	0
2009-03-13	8	0	0	0	0
2009-03-14	8	0	0	0	0
2009-03-14	8	0	0	0	0
2009-03-15	8	0	0	0	0
2009-03-16	8	0	0	0	0
2009-03-17	8	0	0	0	0
2009-03-18	8	0	0	0	0
2009-03-19	8	0	0	0	0
2009-03-20	8	0	0	0	0
2009-03-21	8	0	0	0	0
2009-03-21	8	0	0	0	0
2009-03-21	8	0	0	0	0
2009-03-22	8	0	0	0	0
2009-03-23	8	0	0	0	0
2009-03-24	8	0	0	0	0
2009-03-25	8	0	0	0	0
2009-03-26	8	0	0	0	0
2009-03-27	8	0	0	0	0
2009-03-28	8	0	0	0	0
2009-03-28	8	0	0	0	0
2009-03-29	8	0	0	0	0
2009-03-30	8	0	0	0	0
2009-03-31	8	0	0	0	0
2009-04-01	8	0	0	0	0
2009-04-02	8	0	0	0	0
2009-04-03	8	0	0	0	0
2009-04-04	8	0	0	0	0
2009-04-05	8	0	0	0	0
2009-04-06	8	0	0	0	0
2009-04-07	8	0	0	0	0
2009-04-08	8	0	0	0	0
2009-04-09	8	0	0	0	0
2009-04-10	8	0	0	0	0
2009-04-10	8	0	0	0	0
2009-04-11	8	0	0	0	0
2009-04-12	8	0	0	0	0
2009-01-11	9	0	0	0	0
2009-01-11	9	0	0	0	0
2009-01-12	9	0	0	0	0
2009-01-13	9	0	0	0	0
2009-01-15	9	0	0	0	0
2009-01-15	9	0	0	0	0
2009-01-16	9	0	0	0	0
2009-01-17	9	0	0	0	0
2009-01-18	9	0	0	0	0
2009-01-19	9	0	0	0	0
2009-01-20	9	0	0	0	0
2009-01-22	9	0	0	0	0
2009-01-23	9	0	0	0	0
2009-01-24	9	0	0	0	0
2009-01-25	9	0	0	0	0
2009-01-25	9	0	0	0	0
2009-01-26	9	0	0	0	0
2009-01-27	9	0	0	0	0
2009-01-26	11	0	0	0	0
2009-01-26	11	0	0	0	0
2009-01-27	11	0	0	0	0
2009-01-28	11	0	0	0	1
2009-01-28	11	0	0	0	1
2009-01-29	11	0	0	0	0
2009-01-29	11	0	1	0	0
2009-01-30	11	0	0	0	0
2009-01-31	11	0	0	0	0
2009-02-01	11	0	0	0	1
2009-02-02	11	0	1	0	0
2009-02-03	11	0	0	0	0
2009-02-07	11	0	0	0	0
2009-02-07	11	0	0	0	0
2009-02-08	11	0	0	0	0
2009-02-09	11	0	0	0	0
2009-02-11	11	0	0	0	0
2009-02-11	11	0	0	0	0
2009-02-19	11	0	0	0	0
2009-02-20	11	0	0	0	0
2009-02-21	11	0	0	0	0
2009-02-22	11	0	0	0	0
2009-02-23	11	0	0	0	0
2009-02-24	11	0	0	0	0
2009-02-25	11	0	0	0	0
2009-02-25	11	0	0	0	0
2009-02-25	11	0	0	0	0
2009-03-01	11	0	0	0	0
2009-03-02	11	0	0	0	0
2009-03-04	11	0	0	0	0
2009-03-10	11	0	0	0	0
2009-03-10	11	0	0	0	0
2009-03-11	11	0	0	0	0
2009-03-16	11	0	0	0	0
2009-03-16	11	0	0	0	0
2009-03-17	11	0	0	0	0
2009-03-19	11	0	1	0	0
2009-03-19	11	0	0	0	0
2009-03-20	11	0	0	0	0
2009-03-21	11	0	1	0	0
2009-03-22	11	0	0	0	0
2009-03-25	11	0	0	0	0
2009-03-27	11	0	0	0	0
2009-03-27	11	0	0	0	0
2009-03-28	11	0	0	0	0
2009-03-30	11	0	0	0	0
2009-03-30	11	0	0	0	0
2009-03-30	11	0	0	1	0
2009-01-11	12	0	0	0	1
2009-01-11	12	0	0	1	1
2009-01-12	12	0	1	0	0
2009-01-13	12	0	0	0	0
2009-02-04	12	0	1	0	1
2009-02-05	12	0	1	0	1
2009-02-06	12	0	1	0	1
2009-01-30	15	0	0	0	0
2009-02-01	15	0	0	0	0
2009-02-02	15	0	0	0	0
2009-02-03	15	0	0	0	0
2009-02-03	15	0	0	0	0
2009-02-04	15	0	0	0	0
2009-02-06	15	0	0	0	0
2009-02-06	15	0	0	0	0
2009-02-07	15	0	0	0	0
2009-02-08	15	0	0	0	0
2009-02-09	15	0	0	0	0
2009-02-10	15	0	0	0	0
2009-02-11	15	0	0	0	0
2009-02-12	15	0	0	0	0
2009-02-14	15	0	0	0	0
2009-02-16	15	0	0	0	0
2009-02-16	15	0	0	0	0
2009-02-17	15	0	0	0	0
2009-02-18	15	0	0	0	0
2009-02-19	15	0	0	0	0
2009-02-20	15	0	0	0	0
2009-02-22	15	0	0	0	0
2009-02-24	15	0	0	0	0
2009-02-24	15	0	0	0	0
2009-02-25	15	0	0	0	0
2009-02-27	15	0	0	0	0
2009-02-28	15	0	0	0	0
2009-03-01	15	0	0	0	0
2009-03-07	15	0	0	0	0
2009-03-08	15	0	0	0	0
2009-03-09	15	0	0	0	0
2009-03-10	15	0	0	0	0
2009-03-12	15	0	0	0	0
2009-03-13	15	0	0	0	0
2009-03-13	15	0	0	0	0
2009-03-15	15	0	0	0	0
2009-03-16	15	0	0	0	0
2009-03-17	15	0	0	0	0
2009-03-17	15	0	0	0	0
2009-03-18	15	0	0	0	0
2009-03-19	15	0	0	0	0
2009-03-20	15	0	0	0	0
2009-03-21	15	0	0	0	0
2009-03-22	15	0	0	0	0
2009-03-24	15	0	0	0	0
2009-03-24	15	0	0	0	0
2009-03-25	15	0	0	0	0
2009-03-27	15	0	0	0	0
2009-03-27	15	0	0	0	0
2009-03-29	15	0	0	0	0
2009-03-29	15	0	0	0	0
2009-03-30	15	0	0	0	0
2009-04-01	15	0	0	0	0
2009-04-01	15	0	0	0	0
2009-04-02	15	0	0	0	0
2009-04-03	15	0	0	0	0
2009-04-04	15	0	0	0	0
2009-04-07	15	0	0	0	0
2009-04-10	15	0	0	0	0
2009-04-11	15	0	0	0	0
2009-04-11	15	0	0	0	0
2009-01-28	18	0	0	0	0
2009-01-29	18	0	0	0	1
2009-01-30	18	0	0	0	0
2009-01-31	18	0	0	0	0
2009-01-31	18	0	0	0	0
2009-02-01	18	0	0	0	0
2009-02-03	18	0	0	0	0
2009-02-03	18	0	0	0	0
2009-02-04	18	0	0	0	0
2009-02-04	18	0	0	0	0
2009-02-05	18	0	0	0	0
2009-02-06	18	0	0	0	0
2009-02-07	18	0	0	0	0
2009-02-08	18	0	0	0	0
2009-02-09	18	0	0	0	0
2009-02-09	18	0	0	0	0
2009-02-10	18	0	0	0	0
2009-02-10	18	0	0	0	0
2009-02-11	18	0	0	0	0
2009-02-12	18	0	0	0	0
2009-02-12	18	0	0	0	0
2009-02-13	18	0	0	0	0
2009-02-13	18	0	0	0	0
2009-02-13	18	0	0	0	0
2009-02-15	18	0	0	0	0
2009-02-20	18	0	0	1	1
2009-02-20	18	0	0	1	1
2009-02-21	18	0	0	0	1
2009-02-22	18	0	1	1	1
2009-02-23	18	0	1	1	1
2009-02-24	18	0	1	1	1
2009-02-25	18	0	0	1	1
2009-02-26	18	0	0	1	0
2009-02-26	18	0	0	0	0
2009-02-27	18	0	0	0	0
2009-02-28	18	0	0	0	0
2009-02-28	18	0	0	0	0
2009-02-28	18	0	0	0	0
2009-03-01	18	0	0	0	0
2009-03-01	18	0	0	0	0
2009-03-02	18	0	0	0	0
2009-03-03	18	0	0	1	1
2009-03-04	18	0	0	0	0
2009-03-05	18	0	0	0	0
2009-03-05	18	0	0	0	0
2009-03-06	18	0	0	0	0
2009-03-07	18	0	0	0	0
2009-03-08	18	0	0	0	0
2009-03-08	18	0	0	0	0
2009-03-09	18	0	0	0	0
2009-03-09	18	0	0	0	0
2009-03-09	18	0	0	0	0
2009-03-10	18	0	0	0	0
2009-03-12	18	0	0	0	1
2009-03-12	18	0	0	0	1
2009-03-12	18	0	0	0	1
2009-03-14	18	0	0	0	0
2009-03-14	18	0	0	0	0
2009-03-14	18	0	0	0	0
2009-03-14	18	0	0	0	0
2009-03-16	18	0	0	0	0
2009-03-16	18	0	0	0	0
2009-03-17	18	0	0	0	0
2009-03-20	18	0	0	0	0
2009-03-21	18	0	0	0	0
2009-03-22	18	0	0	0	0
2009-03-23	18	0	0	0	0
2009-03-26	18	0	0	0	0
2009-03-27	18	0	0	0	0
2009-03-29	18	0	0	0	0
2009-03-30	18	0	0	0	0
2009-03-30	18	0	0	0	0
2009-03-31	18	0	0	0	0
2009-04-01	18	0	0	0	0
2009-04-01	18	0	0	0	0
2009-04-03	18	0	0	0	0
2009-04-04	18	0	0	0	0
2009-04-06	18	0	0	0	0
2009-04-07	18	0	0	0	0
2009-04-08	18	0	0	0	1
2009-01-12	20	0	0	0	0
2009-01-13	20	1	1	1	1
2009-01-14	20	0	0	0	0
2009-01-15	20	0	0	0	0
2009-01-17	20	0	0	0	0
2009-01-17	20	0	0	0	0
2009-01-18	20	0	0	0	0
2009-01-19	20	0	0	0	0
2009-01-20	20	0	0	0	0
2009-01-21	20	0	0	0	0
2009-01-21	20	0	0	0	0
2009-01-22	20	0	0	0	0
2009-01-23	20	0	0	0	0
2009-01-25	20	0	0	0	0
2009-01-25	20	0	0	0	0
2009-01-26	20	0	0	0	0
2009-01-27	20	0	0	0	0
2009-01-28	20	0	0	0	0
2009-01-28	20	0	0	0	0
2009-01-29	20	0	0	0	0
2009-01-30	20	0	0	0	0
2009-01-31	20	0	0	0	0
2009-02-01	20	0	0	0	0
2009-02-02	20	0	0	0	0
2009-02-04	20	0	0	0	0
2009-02-04	20	0	0	0	0
2009-02-20	20	0	0	0	0
2009-02-21	20	0	0	0	0
2009-02-22	20	0	0	0	0
2009-02-23	20	0	0	0	0
2009-02-24	20	0	0	0	0
2009-02-25	20	0	0	0	0
2009-02-26	20	0	0	0	0
2009-02-27	20	0	0	0	0
2009-02-28	20	0	0	0	0
2009-03-01	20	0	0	0	0
2009-03-02	20	0	0	0	0
2009-03-03	20	0	0	0	0
2009-03-04	20	0	0	0	0
2009-03-05	20	0	0	0	0
2009-03-05	20	0	0	0	0
2009-03-06	20	0	0	0	0
2009-03-07	20	0	0	0	0
2009-03-08	20	0	0	0	0
2009-03-09	20	0	0	0	0
2009-03-09	20	0	0	0	0
2009-03-10	20	0	0	0	0
2009-03-11	20	0	0	0	0
2009-03-12	20	0	0	0	0
2009-03-13	20	0	0	0	0
2009-03-13	20	0	0	0	0
2009-03-14	20	0	0	0	0
2009-03-15	20	0	0	0	0
2009-03-15	20	0	0	0	0
2009-03-18	20	0	0	0	0
2009-03-18	20	0	0	0	0
2009-03-19	20	0	0	0	0
2009-03-20	20	0	0	0	0
2009-03-21	20	0	0	0	0
2009-03-23	20	0	0	0	0
2009-03-24	20	0	0	0	0
2009-03-26	20	0	0	0	0
2009-03-27	20	0	0	0	0
2009-03-28	20	0	0	0	0
2009-03-29	20	0	0	0	0
2009-03-31	20	0	0	0	0
2009-03-31	20	0	0	0	0
2009-04-01	20	0	0	0	0
2009-04-02	20	0	0	0	0
2009-04-03	20	0	0	0	0
2009-04-04	20	0	0	0	0
2009-04-05	20	0	0	0	0
2009-04-09	20	0	0	0	0
2009-04-10	20	0	0	0	0
2009-04-13	20	0	0	0	0
2009-01-14	21	0	0	0	0
2009-01-15	21	0	0	0	0
2009-01-16	21	0	0	0	0
2009-01-17	21	0	0	0	0
2009-01-19	21	0	0	0	0
2009-01-19	21	0	0	0	0
2009-01-20	21	0	0	0	0
2009-01-21	21	0	0	0	0
2009-01-22	21	0	0	0	0
2009-01-23	21	0	0	0	0
2009-01-23	21	0	0	0	0
2009-01-24	21	0	0	0	0
2009-01-25	21	0	0	0	0
2009-01-27	21	0	0	0	0
2009-01-27	21	0	0	0	0
2009-01-28	21	0	0	0	0
2009-01-29	21	0	0	0	0
2009-01-30	21	0	0	0	0
2009-01-31	21	0	0	0	0
2009-02-02	21	0	0	0	0
2009-02-02	21	0	0	0	0
2009-02-03	21	0	0	0	0
2009-02-04	21	0	0	0	0
2009-02-05	21	0	0	0	0
2009-02-05	21	0	0	0	0
2009-02-06	21	0	0	0	0
2009-02-07	21	0	0	0	0
2009-02-08	21	0	0	0	0
2009-02-12	21	0	0	0	0
2009-02-12	21	0	0	0	0
2009-02-13	21	0	0	0	0
2009-02-14	21	0	0	0	0
2009-02-15	21	0	0	0	0
2009-02-16	21	0	0	0	0
2009-02-17	21	0	0	0	0
2009-02-18	21	0	0	0	0
2009-02-19	21	0	0	0	1
2009-02-21	21	0	1	0	0
2009-02-22	21	0	1	0	1
2009-02-23	21	0	0	0	1
2009-02-23	21	0	1	0	1
2009-02-25	21	0	1	0	1
2009-02-25	21	0	1	0	1
2009-02-26	21	0	1	0	1
2009-02-26	21	0	1	0	1
2009-02-27	21	0	1	0	1
2009-03-07	21	0	0	0	0
2009-03-08	21	0	0	0	0
2009-03-09	21	0	0	0	0
2009-03-10	21	0	0	0	0
2009-03-11	21	0	0	0	0
2009-03-12	21	0	0	1	0
2009-03-12	21	0	0	0	0
2009-03-13	21	0	0	1	0
2009-03-13	21	0	0	0	0
2009-03-14	21	0	0	0	0
2009-03-15	21	0	0	0	0
2009-03-16	21	0	0	0	0
2009-03-18	21	0	0	0	0
2009-03-20	21	0	0	0	0
2009-03-21	21	0	0	0	0
2009-03-21	21	0	0	0	0
2009-03-22	21	0	0	0	0
2009-03-23	21	0	0	0	0
2009-03-25	21	0	0	0	0
2009-03-25	21	0	0	0	0
2009-03-26	21	0	0	0	0
2009-03-31	21	0	0	0	0
2009-01-21	22	0	0	0	0
2009-01-21	22	0	0	0	0
2009-01-22	22	0	1	0	0
2009-01-22	22	0	1	0	0
2009-01-23	22	0	1	1	0
2009-01-24	22	0	1	1	1
2009-01-25	22	0	0	1	1
2009-01-26	22	0	0	0	1
2009-01-27	22	0	0	0	1
2009-01-28	22	0	0	0	0
2009-01-29	22	0	0	0	1
2009-01-30	22	0	0	0	1
2009-01-31	22	0	0	0	1
2009-02-01	22	0	0	0	1
2009-02-02	22	0	0	0	1
2009-02-02	22	0	0	0	1
2009-02-03	22	0	0	0	1
2009-02-04	22	0	0	0	1
2009-02-05	22	0	0	0	1
2009-02-06	22	0	0	1	1
2009-02-07	22	0	0	0	1
2009-02-07	22	0	0	0	1
2009-02-09	22	0	0	0	1
2009-02-10	22	0	0	1	1
2009-02-16	22	0	1	0	1
2009-02-17	22	0	1	0	1
2009-02-18	22	0	1	1	1
2009-02-19	22	0	0	0	1
2009-02-19	22	0	0	0	1
2009-02-19	22	0	1	0	1
2009-02-20	22	0	1	0	1
2009-02-23	22	0	0	1	1
2009-02-23	22	1	1	1	0
2009-02-24	22	0	1	0	1
2009-02-25	22	0	0	0	1
2009-02-26	22	0	0	0	1
2009-02-27	22	0	1	0	1
2009-03-01	22	0	0	0	0
2009-03-01	22	0	0	0	0
2009-03-02	22	0	0	0	0
2009-03-03	22	0	0	0	0
2009-03-03	22	0	0	0	0
2009-03-04	22	0	0	0	0
2009-03-05	22	0	0	0	1
2009-03-06	22	0	0	0	1
2009-03-07	22	0	0	0	0
2009-03-08	22	0	0	0	0
2009-03-09	22	0	0	0	0
2009-03-10	22	0	0	0	1
2009-03-11	22	0	0	1	0
2009-03-12	22	0	0	0	0
2009-03-13	22	0	0	0	0
2009-03-14	22	0	0	0	1
2009-03-15	22	0	0	0	0
2009-03-17	22	0	0	0	0
2009-03-17	22	0	0	0	0
2009-03-18	22	0	0	0	0
2009-03-20	22	0	0	0	0
2009-03-21	22	0	0	0	1
2009-03-22	22	0	0	0	0
2009-03-23	22	0	0	0	0
2009-03-24	22	0	0	0	0
2009-03-24	22	0	0	0	0
2009-03-24	22	0	0	0	0
2009-03-25	22	0	0	0	0
2009-03-26	22	0	0	0	0
2009-03-27	22	0	0	0	0
2009-03-27	22	0	0	0	0
2009-03-28	22	0	0	0	0
2009-03-29	22	0	0	0	0
2009-03-30	22	0	0	0	0
2009-03-30	22	0	0	0	0
2009-03-30	22	0	0	0	0
2009-03-30	22	0	0	0	0
2009-03-31	22	0	0	0	0
2009-04-01	22	0	0	0	0
2009-04-02	22	0	0	0	0
2009-04-03	22	0	0	0	0
2009-04-03	22	0	0	0	0
2009-04-04	22	0	0	0	0
2009-04-05	22	0	0	0	0
2009-04-06	22	0	0	0	0
2009-04-07	22	0	0	0	0
2009-04-08	22	0	0	0	0
2009-04-08	22	0	0	0	0
2009-04-08	22	0	0	0	0
2009-04-09	22	0	0	0	0
2009-04-10	22	0	0	0	0
2009-04-11	22	0	0	0	0
2009-04-12	22	0	0	0	0
2009-04-13	22	0	0	0	0
2009-01-14	23	0	1	0	0
2009-01-15	23	0	1	0	0
2009-01-16	23	0	1	0	0
2009-01-20	23	0	0	0	1
2009-01-21	23	0	0	0	1
2009-01-22	23	0	0	0	1
2009-01-23	23	0	0	0	1
2009-01-24	23	0	1	0	1
2009-01-24	23	0	1	0	1
2009-01-24	23	0	1	0	1
2009-01-25	23	0	1	0	1
2009-01-26	23	0	1	0	1
2009-01-27	23	0	1	0	1
2009-01-28	23	0	1	0	0
2009-01-29	23	0	1	0	1
2009-01-30	23	0	1	0	1
2009-01-31	23	0	1	0	0
2009-01-31	23	0	1	0	1
2009-02-01	23	0	1	0	0
2009-02-02	23	0	1	0	1
2009-02-04	23	0	0	0	0
2009-02-04	23	0	0	0	0
2009-02-06	23	0	0	0	1
2009-02-07	23	0	1	0	1
2009-02-08	23	0	0	0	0
2009-02-10	23	0	1	0	0
2009-02-11	23	0	0	0	0
2009-02-13	23	0	0	0	0
2009-02-13	23	0	1	0	0
2009-02-14	23	0	1	0	0
2009-02-19	23	0	0	0	0
2009-02-21	23	0	0	0	1
2009-02-21	23	0	1	0	0
2009-02-22	23	0	1	0	1
2009-02-23	23	0	1	0	1
2009-02-24	23	0	1	0	0
2009-03-01	23	0	1	0	1
2009-03-04	23	0	0	1	1
2009-03-05	23	0	1	0	1
2009-03-06	23	0	0	0	0
2009-03-06	23	0	0	0	1
2009-03-07	23	0	1	0	0
2009-03-08	23	0	1	0	0
2009-03-08	23	0	1	0	0
2009-03-09	23	0	0	0	0
2009-03-10	23	0	0	0	0
2009-03-11	23	0	0	0	0
2009-03-12	23	0	1	0	0
2009-03-13	23	0	1	0	0
2009-03-13	23	0	1	0	1
2009-03-14	23	0	1	0	0
2009-03-15	23	0	1	0	0
2009-03-16	23	0	1	0	0
2009-03-17	23	0	1	0	1
2009-03-18	23	0	1	0	1
2009-03-20	23	0	1	0	1
2009-03-21	23	0	1	0	1
2009-03-22	23	0	1	0	1
2009-03-23	23	0	1	0	0
2009-03-24	23	0	1	0	0
2009-03-26	23	0	1	0	0
2009-03-31	23	0	1	0	0
2009-04-01	23	0	1	0	0
2009-04-02	23	0	1	0	0
2009-04-03	23	0	1	0	0
2009-04-04	23	0	1	0	0
2009-04-05	23	0	0	0	0
2009-04-08	23	0	0	0	0
2009-04-09	23	0	0	0	0
2009-04-09	23	0	0	0	0
2009-04-10	23	0	0	0	0
2009-04-11	23	0	0	0	0
2009-04-12	23	0	1	0	0
2009-01-30	24	0	0	0	0
2009-01-31	24	0	0	0	0
2009-02-01	24	0	0	0	0
2009-02-02	24	0	0	0	0
2009-02-03	24	0	0	0	0
2009-02-04	24	0	0	0	0
2009-02-05	24	0	0	0	0
2009-02-06	24	0	0	0	0
2009-02-07	24	0	0	0	0
2009-02-08	24	0	0	0	0
2009-02-09	24	0	0	0	0
2009-02-10	24	0	0	0	0
2009-02-11	24	0	0	0	0
2009-02-13	24	0	0	0	0
2009-02-14	24	0	0	0	0
2009-02-15	24	0	0	0	0
2009-02-16	24	0	0	0	0
2009-02-17	24	0	0	1	0
2009-02-18	24	0	0	0	0
2009-02-19	24	0	0	0	0
2009-02-19	24	0	0	0	0
2009-02-20	24	0	0	0	0
2009-02-21	24	0	0	0	0
2009-02-22	24	0	0	0	0
2009-02-23	24	0	0	0	0
2009-02-23	24	0	0	0	0
2009-02-24	24	0	0	0	0
2009-02-25	24	0	0	0	0
2009-02-26	24	0	0	0	0
2009-02-27	24	0	0	0	0
2009-02-28	24	0	0	0	0
2009-02-28	24	0	0	0	0
2009-03-01	24	0	0	0	0
2009-03-02	24	0	0	0	0
2009-03-03	24	0	0	0	0
2009-03-04	24	0	0	0	0
2009-03-05	24	0	0	0	0
2009-03-05	24	0	0	0	0
2009-03-07	24	0	0	0	0
2009-03-08	24	0	0	0	0
2009-03-09	24	0	0	0	0
2009-03-09	24	0	0	0	0
2009-03-10	24	0	0	0	0
2009-03-11	24	0	0	0	0
2009-03-12	24	0	0	0	0
2009-03-12	24	0	0	0	0
2009-03-12	24	0	0	0	0
2009-03-13	24	0	0	0	0
2009-03-16	24	0	0	0	0
2009-03-17	24	0	0	0	0
2009-03-18	24	0	0	0	0
2009-03-19	24	0	0	0	0
2009-03-19	24	0	0	0	0
2009-03-20	24	0	0	0	0
2009-03-21	24	0	0	0	0
2009-03-22	24	0	0	0	0
2009-03-23	24	0	0	0	0
2009-03-24	24	0	0	0	0
2009-03-25	24	0	0	0	0
2009-03-26	24	0	0	0	0
2009-03-30	24	0	0	0	0
2009-03-31	24	0	0	0	0
2009-01-28	26	0	0	0	0
2009-01-28	26	0	0	0	0
2009-01-29	26	0	0	0	0
2009-01-29	26	0	0	0	0
2009-01-30	26	0	1	0	1
2009-01-30	26	0	1	0	1
2009-01-31	26	0	0	0	1
2009-02-01	26	0	0	0	1
2009-02-04	26	0	0	0	1
2009-02-04	26	0	0	0	1
2009-02-07	26	0	0	0	1
2009-02-07	26	0	1	0	1
2009-02-09	26	0	0	0	1
2009-02-09	26	0	0	0	1
2009-02-10	26	0	0	0	1
2009-02-11	26	0	0	0	1
2009-02-14	26	0	1	0	1
2009-02-15	26	0	0	0	0
2009-02-18	26	0	1	1	1
2009-02-20	26	0	1	1	1
2009-02-22	26	0	0	0	1
2009-02-23	26	0	1	0	1
2009-03-03	26	0	0	0	0
2009-03-04	26	0	0	0	0
2009-03-06	26	0	0	0	0
2009-03-06	26	0	0	0	0
2009-03-07	26	0	0	0	0
2009-03-10	26	0	0	1	0
2009-03-11	26	0	0	0	0
2009-03-14	26	0	0	0	1
2009-03-14	26	0	0	0	0
2009-03-16	26	0	0	0	0
2009-03-21	26	0	1	0	0
2009-03-24	26	0	0	0	0
2009-04-17	26	0	0	0	1
2009-04-18	26	0	0	0	1
2009-04-19	26	0	0	0	0
2009-04-23	26	0	0	0	0
2009-01-11	27	0	0	0	0
2009-01-11	27	0	0	0	0
2009-01-12	27	0	0	0	0
2009-01-13	27	0	0	0	0
2009-01-14	27	0	0	0	0
2009-01-15	27	0	0	0	0
2009-01-16	27	0	0	0	0
2009-01-17	27	0	0	0	0
2009-01-19	27	0	0	0	0
2009-01-20	27	0	0	0	0
2009-01-21	27	1	1	1	1
2009-01-22	27	0	0	0	0
2009-01-22	27	0	0	1	0
2009-01-23	27	0	0	0	0
2009-01-24	27	0	0	0	0
2009-01-26	27	0	0	0	0
2009-01-27	27	0	0	0	0
2009-01-28	27	0	0	0	0
2009-01-29	27	0	0	0	0
2009-01-30	27	0	0	0	0
2009-01-31	27	0	0	0	0
2009-02-01	27	0	0	0	0
2009-02-02	27	0	0	0	0
2009-02-03	27	0	0	0	0
2009-02-03	27	0	0	0	0
2009-02-03	27	0	0	0	0
2009-02-04	27	0	0	0	0
2009-02-04	27	0	0	0	0
2009-02-05	27	0	0	0	0
2009-02-06	27	0	0	0	0
2009-02-06	27	0	0	0	0
2009-02-07	27	0	0	0	0
2009-02-09	27	0	0	0	0
2009-02-09	27	0	0	1	0
2009-02-10	27	0	0	0	0
2009-02-10	27	0	0	0	0
2009-02-11	27	0	0	0	0
2009-02-12	27	0	0	0	1
2009-02-13	27	0	0	0	0
2009-02-16	27	0	1	0	0
2009-02-16	27	0	1	0	1
2009-02-17	27	0	1	1	1
2009-02-18	27	0	0	0	0
2009-02-19	27	0	1	0	0
2009-02-20	27	0	1	0	1
2009-02-21	27	0	1	0	1
2009-02-22	27	0	0	0	1
2009-02-23	27	0	0	0	1
2009-02-24	27	0	0	0	1
2009-02-25	27	0	0	0	1
2009-02-26	27	0	0	0	0
2009-02-27	27	0	0	0	0
2009-03-01	27	0	0	0	0
2009-03-01	27	0	0	0	0
2009-03-02	27	0	0	0	0
2009-03-03	27	0	0	0	0
2009-03-04	27	0	0	0	0
2009-03-05	27	0	0	0	0
2009-03-05	27	0	0	0	0
2009-03-06	27	0	0	0	0
2009-03-09	27	0	0	0	0
2009-03-11	27	0	0	0	0
2009-03-12	27	0	0	0	0
2009-03-12	27	0	0	0	0
2009-03-13	27	0	0	0	0
2009-03-15	27	0	0	0	0
2009-03-18	27	0	0	0	0
2009-03-19	27	0	0	0	0
2009-03-20	27	0	0	0	0
2009-03-27	27	0	0	0	0
2009-03-30	27	0	0	0	0
2009-03-31	27	0	0	0	0
2009-04-01	27	0	0	1	0
2009-04-02	27	0	0	0	0
2009-04-03	27	0	0	1	0
2009-04-04	27	0	0	0	0
2009-04-06	27	0	0	0	0
2009-04-07	27	0	0	0	0
2009-04-08	27	0	0	0	0
2009-04-09	27	0	0	0	0
2009-04-10	27	0	0	0	0
2009-04-11	27	0	0	0	0
2009-01-22	28	0	0	0	0
2009-01-23	28	0	1	0	0
2009-01-23	28	0	0	0	0
2009-01-24	28	0	0	0	1
2009-01-25	28	0	0	0	0
2009-01-26	28	0	0	0	0
2009-01-27	28	0	0	0	0
2009-01-28	28	0	0	0	0
2009-01-29	28	0	0	0	0
2009-01-30	28	0	0	0	0
2009-01-31	28	0	0	0	0
2009-02-01	28	0	0	0	0
2009-02-02	28	0	0	0	0
2009-02-03	28	0	0	0	0
2009-02-04	28	0	0	0	0
2009-02-04	28	0	0	0	0
2009-02-05	28	0	0	0	0
2009-02-06	28	0	0	0	0
2009-02-07	28	0	0	0	1
2009-02-08	28	0	0	0	0
2009-02-10	28	0	0	0	0
2009-02-11	28	0	0	0	0
2009-02-13	28	0	0	0	0
2009-02-13	28	0	0	0	0
2009-02-16	28	0	0	0	0
2009-02-16	28	0	0	0	0
2009-02-17	28	0	0	0	0
2009-02-17	28	0	0	0	0
2009-02-18	28	0	0	0	0
2009-02-19	28	0	0	0	0
2009-02-20	28	0	0	0	0
2009-02-20	28	0	0	0	0
2009-02-21	28	0	0	0	0
2009-02-22	28	0	0	0	0
2009-02-23	28	0	0	0	0
2009-02-24	28	0	0	0	0
2009-02-25	28	0	0	0	0
2009-02-26	28	0	0	0	0
2009-02-27	28	0	0	0	0
2009-03-01	28	0	0	0	0
2009-03-01	28	0	0	0	0
2009-03-03	28	0	0	0	0
2009-03-04	28	0	0	0	0
2009-03-05	28	0	0	0	0
2009-03-06	28	0	1	0	0
2009-03-06	28	0	0	0	0
2009-03-07	28	0	0	0	0
2009-03-09	28	0	0	0	0
2009-03-09	28	0	0	0	0
2009-03-10	28	0	0	0	0
2009-03-11	28	0	0	0	0
2009-03-11	28	0	0	0	0
2009-03-12	28	0	0	0	0
2009-03-13	28	0	0	0	0
2009-03-14	28	0	0	0	0
2009-03-15	28	0	0	0	0
2009-03-16	28	0	0	0	0
2009-03-16	28	0	0	0	0
2009-03-17	28	0	0	0	0
2009-03-17	28	0	0	0	0
2009-03-19	28	0	0	0	0
2009-03-19	28	0	0	0	0
2009-03-20	28	0	0	0	0
2009-03-21	28	0	0	0	0
2009-03-23	28	0	0	0	0
2009-03-24	28	0	0	0	0
2009-03-24	28	0	0	0	0
2009-03-25	28	0	0	0	0
2009-03-27	28	0	0	0	0
2009-03-27	28	0	0	0	0
2009-03-28	28	0	0	0	0
2009-03-30	28	0	0	0	0
2009-03-30	28	0	0	0	0
2009-04-04	28	0	0	0	0
2009-04-04	28	0	0	0	0
2009-04-06	28	0	0	0	0
2009-04-07	28	0	0	0	0
2009-04-07	28	0	0	0	0
2009-04-10	28	0	0	0	0
2009-04-10	28	0	0	0	0
2009-04-10	28	0	0	0	0
2009-04-11	28	0	0	0	0
2009-04-13	28	0	0	0	0
2009-04-14	28	0	0	0	0
2009-04-15	28	0	0	0	0
2009-04-15	28	0	0	0	0
2009-01-30	29	0	0	0	1
2009-02-06	29	0	0	1	1
2009-02-08	29	0	0	1	1
2009-02-10	29	0	0	1	1
2009-02-11	29	0	0	1	1
2009-02-12	29	0	0	1	1
2009-02-14	29	0	0	1	1
2009-02-18	29	0	0	1	1
2009-02-21	29	0	0	1	1
2009-02-22	29	0	0	0	1
2009-02-23	29	0	0	1	1
2009-02-24	29	0	0	1	0
2009-03-01	29	0	0	1	1
2009-03-03	29	0	0	1	1
2009-03-06	29	0	0	1	1
2009-03-06	29	0	0	1	1
2009-03-06	29	0	0	1	1
2009-03-06	29	0	0	1	1
2009-03-07	29	0	0	1	1
2009-03-08	29	0	0	1	1
2009-03-11	29	0	0	1	1
2009-03-12	29	0	0	1	1
2009-03-13	29	0	0	1	1
2009-03-14	29	0	0	1	1
2009-03-15	29	0	0	1	1
2009-03-17	29	0	0	1	1
2009-03-18	29	0	0	1	1
2009-01-22	30	0	0	0	0
2009-01-24	30	0	0	0	1
2009-01-25	30	0	0	0	0
2009-01-26	30	0	0	0	0
2009-01-29	30	0	1	0	1
2009-01-30	30	0	0	0	1
2009-01-31	30	0	0	0	0
2009-02-10	30	0	0	0	0
2009-02-10	30	0	0	0	0
2009-02-11	30	0	0	0	0
2009-02-12	30	0	0	0	0
2009-02-15	30	0	0	0	0
2009-02-19	30	0	0	0	0
2009-02-19	30	0	0	0	0
2009-02-24	30	0	0	0	0
2009-02-25	30	0	0	0	0
2009-02-26	30	0	0	0	0
2009-03-06	30	0	0	0	0
2009-03-09	30	0	0	0	0
2009-03-10	30	0	0	0	0
2009-03-11	30	0	0	0	0
2009-03-12	30	0	0	0	0
2009-03-15	30	0	0	0	0
2009-03-16	30	0	0	0	0
2009-03-17	30	0	0	0	0
2009-03-18	30	0	0	0	0
2009-03-19	30	0	0	0	1
2009-03-20	30	0	0	0	0
2009-03-27	30	0	0	0	0
2009-03-29	30	0	0	0	0
2009-03-29	30	0	0	1	0
2009-04-02	30	0	0	0	0
2009-04-02	30	0	0	0	0
2009-04-04	30	0	0	0	0
2009-04-07	30	0	0	1	1
2009-02-16	31	0	0	0	0
2009-02-19	31	0	0	0	0
2009-02-19	31	0	0	0	0
2009-02-21	31	0	0	0	0
2009-02-21	31	0	0	0	0
2009-02-23	31	0	0	0	0
2009-02-24	31	0	0	0	0
2009-02-24	31	0	0	0	0
2009-02-24	31	0	0	0	0
2009-02-25	31	0	0	0	0
2009-02-26	31	0	0	0	0
2009-02-27	31	0	0	0	0
2009-02-28	31	0	0	0	0
2009-03-01	31	0	0	0	0
2009-03-02	31	0	0	0	0
2009-03-03	31	0	0	0	0
2009-03-03	31	0	0	0	0
2009-03-04	31	0	0	0	0
2009-03-05	31	0	0	0	0
2009-03-05	31	0	0	0	0
2009-03-06	31	0	0	0	0
2009-03-07	31	0	0	0	0
2009-03-08	31	0	0	0	0
2009-03-09	31	0	0	0	0
2009-03-12	31	0	0	0	0
2009-03-12	31	0	0	0	0
2009-03-12	31	0	0	0	0
2009-03-13	31	0	0	0	0
2009-03-13	31	0	0	0	0
2009-03-14	31	0	0	0	0
2009-03-18	31	0	0	0	0
2009-03-23	31	0	0	0	0
2009-03-24	31	0	0	0	0
2009-03-25	31	0	0	0	0
2009-03-26	31	0	0	0	0
2009-03-27	31	0	0	0	0
2009-03-27	31	0	0	0	0
2009-03-27	31	0	0	0	0
2009-03-28	31	0	0	0	0
2009-03-29	31	0	0	0	0
2009-03-30	31	0	0	0	0
2009-03-31	31	0	0	0	0
2009-04-01	31	0	0	0	0
2009-04-03	31	0	0	0	0
2009-04-03	31	0	0	1	0
2009-04-06	31	0	0	1	0
2009-01-26	32	0	0	0	0
2009-01-27	32	0	0	0	0
2009-01-31	32	0	0	0	0
2009-01-31	32	0	0	0	0
2009-02-02	32	0	0	0	0
2009-02-03	32	0	0	0	0
2009-02-04	32	0	0	0	0
2009-02-04	32	0	0	0	0
2009-02-05	32	0	0	0	0
2009-02-06	32	0	0	0	0
2009-02-07	32	0	0	0	0
2009-02-09	32	0	0	0	0
2009-02-11	32	0	0	0	0
2009-02-11	32	0	0	0	0
2009-02-13	32	0	0	0	0
2009-02-14	32	0	0	0	0
2009-02-14	32	0	1	0	0
2009-02-14	32	0	1	0	0
2009-02-18	32	1	1	0	1
2009-02-19	32	1	1	0	1
2009-02-19	32	0	1	0	1
2009-02-20	32	0	1	0	1
2009-02-21	32	0	0	0	0
2009-02-22	32	0	0	0	0
2009-02-23	32	0	0	0	0
2009-02-24	32	0	0	0	0
2009-02-26	32	0	0	0	0
2009-03-01	32	0	0	0	0
2009-03-02	32	0	0	0	0
2009-03-03	32	0	0	0	0
2009-03-04	32	0	0	0	0
2009-03-04	32	0	0	0	0
2009-03-06	32	0	0	0	0
2009-03-07	32	0	0	0	0
2009-03-07	32	0	0	0	0
2009-03-08	32	0	0	0	0
2009-03-09	32	0	1	0	1
2009-03-09	32	0	0	0	0
2009-03-10	32	0	0	0	0
2009-03-11	32	0	0	0	0
2009-03-11	32	0	0	0	0
2009-03-12	32	0	0	0	0
2009-03-12	32	0	0	0	0
2009-03-13	32	0	0	0	0
2009-03-14	32	0	0	0	0
2009-03-14	32	0	0	0	0
2009-03-15	32	0	0	0	0
2009-03-16	32	0	0	0	0
2009-03-17	32	0	0	0	0
2009-03-18	32	0	0	0	0
2009-03-19	32	0	0	0	0
2009-03-20	32	0	0	0	0
2009-03-21	32	0	0	0	0
2009-03-21	32	0	0	0	0
2009-03-22	32	0	0	0	0
2009-03-24	32	0	1	0	1
2009-03-25	32	0	1	0	0
2009-03-26	32	0	1	0	1
2009-03-27	32	0	1	0	1
2009-03-28	32	0	1	0	1
2009-03-29	32	0	1	0	0
2009-03-30	32	0	1	0	0
2009-03-31	32	0	0	0	1
2009-04-02	32	0	1	0	0
2009-04-03	32	0	1	0	0
2009-04-03	32	0	1	0	0
2009-04-04	32	0	0	0	0
2009-04-04	32	0	0	0	0
2009-04-05	32	0	1	0	0
2009-04-06	32	0	1	0	0
2009-04-07	32	0	0	0	1
2009-04-08	32	0	0	0	0
2009-04-08	32	0	0	0	0
2009-04-10	32	0	0	0	0
2009-04-12	32	0	0	0	0
2009-04-12	32	0	0	0	0
2009-04-13	32	0	0	0	0
2009-04-15	32	0	0	0	0
2009-03-06	33	0	0	0	0
2009-03-07	33	0	0	0	0
2009-03-08	33	0	0	0	0
2009-03-09	33	0	0	0	0
2009-03-10	33	0	0	0	0
2009-03-11	33	0	0	0	0
2009-03-12	33	0	0	0	0
2009-03-12	33	0	0	0	0
2009-03-13	33	0	0	0	0
2009-03-14	33	0	0	0	0
2009-03-14	33	0	0	0	0
2009-03-15	33	0	0	0	0
2009-03-17	33	0	0	0	0
2009-03-17	33	0	0	0	0
2009-03-18	33	0	0	0	0
2009-03-19	33	0	0	0	0
2009-03-20	33	0	0	0	0
2009-03-22	33	0	0	0	1
2009-03-22	33	0	0	0	0
2009-03-23	33	0	0	0	0
2009-03-24	33	0	0	0	0
2009-03-25	33	0	0	0	0
2009-03-26	33	0	0	0	0
2009-03-27	33	0	0	0	0
2009-03-29	33	0	0	0	0
2009-03-30	33	0	0	0	0
2009-03-31	33	0	0	0	0
2009-04-01	33	0	0	0	0
2009-04-02	33	0	0	0	0
2009-04-03	33	0	0	0	0
2009-04-04	33	0	0	0	0
2009-02-05	34	0	0	0	1
2009-02-06	34	0	0	0	0
2009-02-07	34	0	0	0	0
2009-02-08	34	0	0	0	0
2009-02-08	34	0	0	0	0
2009-02-09	34	0	0	0	0
2009-02-10	34	0	0	0	0
2009-02-11	34	0	0	0	0
2009-02-12	34	0	0	0	0
2009-02-13	34	0	0	0	0
2009-02-16	34	0	0	0	0
2009-02-17	34	0	0	0	0
2009-02-18	34	0	0	0	0
2009-02-19	34	0	0	0	0
2009-02-20	34	0	0	0	0
2009-02-21	34	0	0	0	0
2009-02-23	34	0	0	0	1
2009-02-24	34	0	0	0	0
2009-02-25	34	0	0	0	0
2009-02-26	34	0	0	0	0
2009-02-27	34	0	0	0	0
2009-03-01	34	0	0	0	0
2009-03-02	34	0	0	0	0
2009-03-02	34	0	0	0	0
2009-03-03	34	0	0	0	0
2009-03-04	34	0	0	0	0
2009-03-05	34	0	0	0	0
2009-03-06	34	0	0	0	0
2009-03-07	34	0	0	0	0
2009-03-08	34	0	0	0	0
2009-03-09	34	0	0	0	0
2009-03-11	34	0	0	0	0
2009-03-13	34	0	0	0	0
2009-03-13	34	0	0	0	0
2009-03-16	34	0	1	0	1
2009-03-24	34	0	0	0	0
2009-03-25	34	0	0	0	0
2009-03-29	34	0	0	0	0
2009-03-30	34	0	0	0	0
2009-03-31	34	0	0	0	0
2009-04-01	34	0	0	0	0
2009-04-02	34	0	0	0	0
2009-04-02	34	0	0	0	0
2009-04-03	34	0	0	0	0
2009-04-04	34	0	0	0	0
2009-04-05	34	0	0	0	0
2009-04-06	34	0	0	0	0
2009-04-07	34	0	0	0	0
2009-04-08	34	0	0	0	0
2009-04-08	34	0	0	0	0
2009-04-09	34	0	1	0	0
2009-01-20	35	0	0	0	1
2009-01-21	35	0	0	0	0
2009-01-22	35	0	0	0	0
2009-02-01	35	0	0	0	0
2009-02-01	35	0	0	0	0
2009-02-02	35	0	0	0	0
2009-02-02	35	0	0	0	0
2009-02-04	35	0	0	0	0
2009-02-05	35	0	0	0	0
2009-02-06	35	0	0	0	0
2009-02-26	35	0	0	0	0
2009-02-27	35	0	0	0	0
2009-02-28	35	0	0	0	0
2009-03-20	36	0	0	0	1
2009-03-21	36	0	0	0	0
2009-03-22	36	0	0	0	0
2009-03-23	36	0	0	0	0
2009-03-24	36	0	0	0	0
2009-03-25	36	0	0	0	0
2009-03-26	36	0	0	0	0
2009-03-27	36	0	0	0	0
2009-03-27	36	0	0	0	0
2009-03-28	36	0	0	0	0
2009-03-31	36	0	0	0	0
2009-04-01	36	0	0	0	0
2009-04-01	36	0	0	0	0
2009-04-02	36	0	0	0	0
2009-04-02	36	0	0	0	0
2009-04-03	36	0	0	0	0
2009-04-04	36	0	0	0	0
2009-04-05	36	0	0	0	0
2009-04-08	36	0	0	0	0
2009-04-08	36	1	0	0	0
2009-04-08	36	0	0	0	0
2009-04-09	36	0	0	0	0
2009-04-10	36	0	0	0	0
2009-04-12	36	0	0	0	0
2009-04-12	36	0	0	0	0
2009-04-13	36	0	0	0	0
2009-04-15	36	0	0	0	0
2009-04-15	36	0	0	0	0
2009-04-16	36	0	0	0	0
2009-04-17	36	0	0	0	0
2009-04-17	36	0	0	0	0
2009-01-10	37	0	0	0	0
2009-01-11	37	0	0	0	0
2009-01-12	37	0	0	0	0
2009-01-13	37	0	0	0	0
2009-01-14	37	0	0	0	0
2009-01-15	37	0	0	0	0
2009-01-16	37	0	0	0	0
2009-01-17	37	0	0	0	0
2009-01-18	37	0	0	0	0
2009-01-19	37	0	0	0	0
2009-01-20	37	0	0	0	0
2009-01-21	37	0	0	0	0
2009-01-22	37	0	0	0	0
2009-01-22	37	0	0	0	0
2009-01-23	37	0	0	0	0
2009-01-24	37	0	0	0	0
2009-01-25	37	0	0	0	0
2009-01-26	37	0	0	0	0
2009-01-27	37	0	0	0	0
2009-01-28	37	0	0	0	0
2009-01-29	37	0	0	0	0
2009-01-30	37	0	0	0	0
2009-01-31	37	0	0	0	0
2009-02-01	37	0	0	0	0
2009-02-02	37	0	0	0	0
2009-02-03	37	0	0	0	0
2009-02-04	37	0	0	0	0
2009-02-05	37	0	0	0	0
2009-02-06	37	0	0	0	0
2009-02-07	37	0	0	0	0
2009-02-08	37	0	0	0	0
2009-02-09	37	0	0	0	0
2009-02-10	37	0	1	0	1
2009-02-11	37	0	1	0	1
2009-02-12	37	0	1	0	1
2009-02-13	37	0	1	0	1
2009-02-14	37	0	1	0	1
2009-02-15	37	0	1	0	1
2009-02-16	37	0	1	0	1
2009-02-17	37	0	1	0	0
2009-02-18	37	0	1	0	1
2009-02-19	37	0	0	0	0
2009-02-21	37	0	0	0	0
2009-02-24	37	0	0	0	0
2009-02-25	37	0	0	0	1
2009-02-26	37	0	0	0	0
2009-02-27	37	0	0	0	1
2009-02-28	37	0	0	0	1
2009-03-01	37	0	0	0	1
2009-03-02	37	0	0	0	1
2009-03-03	37	0	0	0	0
2009-03-05	37	0	0	0	0
2009-03-05	37	0	0	0	0
2009-03-05	37	0	0	0	0
2009-03-06	37	0	0	0	0
2009-03-06	37	0	0	0	0
2009-03-06	37	0	0	0	0
2009-03-07	37	0	0	0	0
2009-03-08	37	0	0	0	0
2009-03-10	37	0	0	0	0
2009-03-10	37	0	0	0	0
2009-03-11	37	0	0	0	0
2009-03-12	37	0	0	0	0
2009-03-13	37	0	0	0	0
2009-03-13	37	0	0	0	0
2009-03-14	37	0	0	0	0
2009-03-15	37	0	0	0	0
2009-03-17	37	0	0	0	0
2009-03-23	37	0	0	0	0
2009-03-23	37	0	0	0	0
2009-03-24	37	0	1	0	0
2009-03-24	37	0	0	0	0
2009-03-29	37	0	0	0	0
2009-03-29	37	0	0	0	0
2009-03-31	37	0	0	0	0
2009-03-31	37	0	0	0	0
2009-04-01	37	0	0	0	0
2009-04-02	37	0	0	0	0
2009-04-03	37	0	0	0	0
2009-04-04	37	0	0	0	0
2009-04-05	37	0	0	0	0
2009-04-06	37	0	0	0	0
2009-04-08	37	0	0	0	0
2009-04-09	37	0	0	0	0
2009-04-10	37	0	0	0	0
2009-04-10	37	0	0	0	0
2009-04-11	37	0	0	0	0
2009-04-14	37	0	0	0	0
2009-04-14	37	0	0	0	0
2009-04-15	37	0	0	0	0
2009-03-18	38	0	0	0	0
2009-03-20	38	0	0	0	0
2009-03-20	38	0	0	0	0
2009-03-21	38	0	0	0	0
2009-03-22	38	0	0	0	0
2009-03-23	38	0	0	0	0
2009-03-24	38	0	0	0	0
2009-03-26	38	0	0	0	0
2009-03-26	38	0	0	0	0
2009-03-27	38	0	0	0	0
2009-03-29	38	0	0	0	0
2009-03-30	38	0	0	0	0
2009-03-30	38	0	0	0	0
2009-02-06	40	0	0	0	0
2009-02-06	40	0	0	0	0
2009-02-08	40	0	0	0	0
2009-02-08	40	0	0	0	0
2009-02-09	40	0	1	0	0
2009-02-09	40	0	1	1	0
2009-02-10	40	0	0	0	0
2009-02-11	40	0	1	1	0
2009-02-12	40	0	0	1	0
2009-02-13	40	0	0	1	0
2009-02-13	40	0	1	1	0
2009-02-14	40	0	1	0	0
2009-02-17	40	0	1	1	0
2009-02-19	40	0	1	0	0
2009-02-19	40	0	1	0	0
2009-02-20	40	0	0	0	0
2009-02-22	40	0	0	1	0
2009-02-23	40	0	0	0	0
2009-02-25	40	0	0	0	1
2009-02-26	40	0	0	0	0
2009-02-28	40	0	0	0	0
2009-03-02	40	0	0	0	0
2009-03-03	40	1	0	0	0
2009-03-04	40	0	0	0	0
2009-03-04	40	0	0	0	0
2009-03-05	40	0	0	1	0
2009-03-06	40	0	0	1	0
2009-03-07	40	0	1	0	0
2009-03-08	40	0	1	0	0
2009-03-09	40	0	1	0	0
2009-03-09	40	0	1	0	0
2009-03-10	40	0	1	0	0
2009-03-10	40	0	1	0	0
2009-03-31	40	0	1	0	0
2009-03-31	40	0	1	0	0
2009-04-01	40	0	0	0	0
2009-04-03	40	0	0	0	0
2009-04-03	40	0	0	0	0
2009-04-03	40	0	0	0	0
2009-04-04	40	0	0	0	0
2009-04-04	40	0	0	0	0
2009-04-05	40	0	0	0	0
2009-04-06	40	0	1	1	0
2009-04-08	40	0	0	1	0
2009-04-09	40	0	0	0	0
2009-04-14	40	0	0	0	0
2009-01-11	42	0	0	0	0
2009-01-13	42	0	0	0	0
2009-01-14	42	0	0	0	0
2009-01-15	42	0	0	0	0
2009-01-15	42	0	0	0	0
2009-01-18	42	0	0	0	0
2009-01-21	42	0	0	0	0
2009-01-21	42	0	0	0	0
2009-01-21	42	0	0	0	0
2009-01-22	42	0	0	0	0
2009-01-23	42	0	0	0	0
2009-01-25	42	0	0	0	0
2009-01-26	42	0	0	0	0
2009-02-03	42	0	0	0	0
2009-02-03	42	0	0	0	0
2009-02-03	42	0	0	0	0
2009-02-06	42	0	1	0	1
2009-02-13	42	0	0	0	0
2009-02-14	42	0	0	0	0
2009-02-16	42	0	0	0	0
2009-02-16	42	0	0	0	0
2009-02-17	42	0	0	0	0
2009-02-20	42	0	0	0	0
2009-02-20	42	0	0	0	0
2009-02-20	42	0	0	0	0
2009-02-21	42	0	0	0	0
2009-02-23	42	0	0	0	0
2009-02-24	42	0	0	0	0
2009-02-27	42	0	0	0	0
2009-02-28	42	0	0	0	0
2009-03-01	42	0	0	0	0
2009-03-05	42	0	0	0	0
2009-03-05	42	0	0	0	0
2009-03-05	42	0	0	0	0
2009-03-06	42	0	0	0	0
2009-03-07	42	0	0	0	0
2009-03-09	42	0	0	0	0
2009-03-10	42	0	0	0	0
2009-03-12	42	0	0	0	0
2009-03-12	42	0	0	0	0
2009-03-13	42	0	0	0	0
2009-03-14	42	0	0	0	0
2009-03-14	42	0	0	0	0
2009-03-14	42	0	0	0	0
2009-03-15	42	0	0	0	0
2009-03-17	42	0	0	0	0
2009-03-17	42	0	0	0	0
2009-03-18	42	0	0	0	0
2009-03-20	42	0	0	0	0
2009-03-20	42	0	0	0	0
2009-03-21	42	0	0	0	0
2009-03-22	42	0	0	0	0
2009-04-04	42	0	0	0	0
2009-04-15	42	0	0	0	0
2009-02-04	43	0	0	0	0
2009-02-05	43	0	0	0	0
2009-02-05	43	0	0	0	0
2009-02-06	43	0	0	0	0
2009-02-06	43	0	0	0	0
2009-02-08	43	0	0	0	0
2009-02-08	43	0	0	0	0
2009-02-08	43	0	0	0	0
2009-02-09	43	0	0	0	0
2009-02-09	43	0	0	0	0
2009-02-10	43	0	0	0	0
2009-02-11	43	0	0	0	0
2009-02-11	43	0	0	0	0
2009-02-11	43	0	0	0	0
2009-02-12	43	0	0	0	0
2009-01-27	44	0	0	0	1
2009-01-28	44	0	0	0	1
2009-01-29	44	0	0	0	1
2009-01-30	44	0	0	0	1
2009-01-31	44	0	0	0	1
2009-02-01	44	0	0	0	1
2009-02-02	44	0	0	0	1
2009-02-03	44	0	0	0	1
2009-02-06	44	0	0	0	1
2009-02-06	44	0	0	0	1
2009-02-07	44	0	0	0	0
2009-02-08	44	0	0	0	0
2009-02-09	44	0	0	0	0
2009-02-10	44	0	0	0	1
2009-02-13	44	0	0	0	1
2009-02-14	44	0	0	0	1
2009-02-14	44	0	0	0	1
2009-02-15	44	0	0	0	1
2009-02-15	44	0	0	0	1
2009-02-16	44	0	0	0	1
2009-02-17	44	0	1	0	1
2009-02-18	44	0	1	0	1
2009-02-19	44	1	1	0	1
2009-02-20	44	0	1	0	1
2009-02-21	44	0	1	0	1
2009-02-22	44	0	1	0	1
2009-02-24	44	0	1	0	1
2009-02-24	44	0	1	0	1
2009-02-25	44	0	1	0	1
2009-02-26	44	0	1	0	1
2009-02-28	44	0	1	0	1
2009-02-28	44	0	1	0	1
2009-03-02	44	0	0	0	1
2009-03-03	44	0	0	0	1
2009-03-05	44	0	0	0	1
2009-03-05	44	0	0	0	1
2009-03-05	44	0	0	0	1
2009-01-28	45	0	0	0	1
2009-01-29	45	0	0	0	1
2009-01-30	45	0	0	0	0
2009-01-31	45	0	0	0	0
2009-02-01	45	0	0	0	0
2009-02-02	45	0	0	0	0
2009-02-03	45	0	0	0	0
2009-02-04	45	0	0	0	0
2009-02-05	45	0	1	0	0
2009-02-06	45	0	1	0	0
2009-02-08	45	0	1	0	1
2009-02-09	45	1	1	0	1
2009-02-10	45	1	1	0	1
2009-02-11	45	0	1	0	1
2009-02-12	45	1	1	1	1
2009-02-13	45	0	1	0	1
2009-02-13	45	0	1	0	1
2009-02-15	45	0	1	0	0
2009-02-17	45	0	0	0	0
2009-02-19	45	0	0	0	0
2009-02-20	45	0	0	0	0
2009-02-22	45	0	0	0	0
2009-02-23	45	0	0	0	0
2009-02-23	45	0	0	0	0
2009-02-24	45	0	0	0	0
2009-02-25	45	0	0	0	0
2009-02-26	45	0	0	0	0
2009-02-27	45	0	0	0	0
2009-01-09	46	0	0	0	0
2009-01-10	46	0	1	0	0
2009-01-11	46	0	0	0	0
2009-01-12	46	0	0	0	1
2009-01-13	46	0	1	0	0
2009-01-14	46	0	1	0	0
2009-01-15	46	0	1	0	1
2009-01-16	46	0	1	0	1
2009-01-17	46	0	1	0	0
2009-01-19	46	0	0	0	0
2009-01-19	46	0	0	0	0
2009-01-20	46	0	1	0	0
2009-01-21	46	0	0	0	0
2009-01-22	46	0	0	0	0
2009-01-22	46	0	0	0	0
2009-01-23	46	0	0	0	0
2009-01-24	46	0	0	0	0
2009-01-25	46	0	0	0	0
2009-01-26	46	0	0	0	0
2009-01-26	46	0	0	0	0
2009-01-27	46	0	0	0	0
2009-01-28	46	0	0	0	0
2009-01-29	46	0	0	0	0
2009-01-30	46	0	0	0	0
2009-01-30	46	0	0	0	0
2009-01-31	46	0	0	0	0
2009-02-01	46	0	0	0	0
2009-02-02	46	0	0	0	0
2009-02-03	46	0	0	0	0
2009-02-04	46	0	0	0	0
2009-02-05	46	0	0	0	0
2009-02-06	46	0	0	0	0
2009-02-07	46	0	0	0	0
2009-02-08	46	0	0	0	0
2009-02-09	46	0	0	0	0
2009-02-10	46	0	0	0	0
2009-02-10	46	0	0	0	0
2009-02-11	46	0	0	0	0
2009-02-12	46	0	0	0	0
2009-02-12	46	0	0	0	0
2009-02-13	46	0	0	0	1
2009-02-14	46	0	0	0	1
2009-02-15	46	0	0	0	0
2009-02-16	46	0	0	0	0
2009-02-17	46	0	0	0	0
2009-02-18	46	0	0	0	0
2009-02-19	46	0	1	0	0
2009-02-19	46	0	1	0	0
2009-02-20	46	0	1	0	0
2009-02-21	46	0	1	0	0
2009-02-21	46	0	1	0	0
2009-02-22	46	0	1	0	0
2009-02-23	46	0	0	0	0
2009-02-24	46	0	0	0	0
2009-02-25	46	0	0	0	0
2009-02-27	46	0	0	0	0
2009-02-27	46	0	1	0	0
2009-02-28	46	0	0	0	0
2009-02-28	46	0	0	0	0
2009-03-01	46	0	0	0	0
2009-03-02	46	0	0	0	0
2009-03-05	46	0	1	0	0
2009-03-06	46	0	1	0	1
2009-03-10	46	0	1	0	1
2009-03-11	46	0	1	0	1
2009-03-11	46	0	1	0	1
2009-03-12	46	0	1	0	1
2009-03-13	46	0	1	0	1
2009-03-14	46	0	1	0	0
2009-03-15	46	0	1	0	0
2009-03-16	46	0	0	0	0
2009-03-21	46	0	1	0	1
2009-03-22	46	0	0	0	0
2009-03-23	46	0	0	0	0
2009-03-24	46	0	0	0	0
2009-03-24	46	0	0	0	0
2009-03-25	46	0	0	0	0
2009-03-26	46	0	0	0	0
2009-03-27	46	0	0	0	0
2009-03-28	46	0	0	0	0
2009-03-28	46	0	0	0	0
2009-03-29	46	0	0	0	0
2009-03-30	46	0	0	0	0
2009-03-31	46	0	0	0	0
2009-04-01	46	0	0	0	0
2009-04-02	46	0	0	0	0
2009-04-03	46	0	0	0	0
2009-04-04	46	0	0	0	0
2009-04-05	46	0	0	0	0
2009-04-06	46	0	0	0	0
2009-04-07	46	0	0	0	0
2009-04-08	46	0	0	0	0
2009-04-09	46	0	0	0	0
2009-04-10	46	0	0	0	0
2009-04-11	46	0	0	0	0
2009-01-30	47	0	0	0	0
2009-01-30	47	0	0	0	0
2009-01-31	47	0	0	0	0
2009-02-01	47	0	0	0	0
2009-02-02	47	0	0	0	0
2009-02-03	47	0	0	0	0
2009-02-03	47	0	0	0	0
2009-02-04	47	0	0	0	0
2009-02-04	47	0	0	0	0
2009-02-05	47	0	0	0	0
2009-02-05	47	0	0	0	0
2009-02-05	47	0	0	0	0
2009-02-06	47	0	0	0	0
2009-02-06	47	0	0	0	1
2009-02-07	47	0	1	0	0
2009-02-08	47	0	0	0	0
2009-02-09	47	0	0	0	0
2009-02-10	47	0	0	0	0
2009-02-11	47	0	1	0	0
2009-02-12	47	0	0	0	0
2009-02-13	47	0	0	0	0
2009-02-13	47	0	1	0	0
2009-02-14	47	0	0	0	0
2009-02-15	47	0	0	0	0
2009-02-16	47	0	0	0	0
2009-02-16	47	0	0	0	0
2009-02-17	47	0	0	0	0
2009-02-17	47	0	0	0	0
2009-02-18	47	0	0	0	0
[truncated: 1,877 more rows]
